# Supplementary material for: Early Diversification of Membrane Intrinsic Proteins (MIPs) in Eukaryotes
Source: Genome Biol Evol. 2024 Jul 26;16(8):evae164. doi: 10.1093/gbe/evae164 (PMC11316224; doi:10.1093/gbe/evae164)
Supplement: evae164_Supplementary_Data [file evae164_supplementary_data.zip]

Archive with 148 entries (144 files):
- Supplementary Figures.pdf
- Supplementary_Tables.xlsx
- Suppl_Data_1/
- Suppl_Data_1/Suppl_Data_1/
- Suppl_Data_1/Suppl_Data_1/.DS_Store
- Suppl_Data_1/Suppl_Data_1/Amoebozoa_I_Eumycetozoa_S4.linsi.html
- Suppl_Data_1/Suppl_Data_1/Ancryomonadida_I_S3.linsi.html
- Suppl_Data_1/Suppl_Data_1/AQP0_S2.linsi.html
- Suppl_Data_1/Suppl_Data_1/AQP10_S9.linsi.html
- Suppl_Data_1/Suppl_Data_1/AQP11_S7.linsi.html
- Suppl_Data_1/Suppl_Data_1/AQP12_S7.linsi.html
- Suppl_Data_1/Suppl_Data_1/AQP13_S9.R2.linsi.html
- Suppl_Data_1/Suppl_Data_1/AQP14_S2.linsi.html
- Suppl_Data_1/Suppl_Data_1/AQP15_S2.linsi.html
- Suppl_Data_1/Suppl_Data_1/AQP1_S2.linsi.html
- Suppl_Data_1/Suppl_Data_1/AQP2_S2.linsi.html
- Suppl_Data_1/Suppl_Data_1/AQP3_S9.linsi.html
- Suppl_Data_1/Suppl_Data_1/AQP4_S2.linsi.html
- Suppl_Data_1/Suppl_Data_1/AQP5_S2.linsi.html
- Suppl_Data_1/Suppl_Data_1/AQP6_S2.linsi.html
- Suppl_Data_1/Suppl_Data_1/AQP7_S9.linsi.html
- Suppl_Data_1/Suppl_Data_1/AQP8_S6.linsi.html
- Suppl_Data_1/Suppl_Data_1/AQP9_S9.linsi.html
- Suppl_Data_1/Suppl_Data_1/AQPx_delta_gamma_Kinetoplastea_Excavata_S5.linsi.html
- Suppl_Data_1/Suppl_Data_1/AQPX_Kineto_Exca_Beta_Alpha_S6.linsi.html
- Suppl_Data_1/Suppl_Data_1/AQP_Inver_S13.linsi.html
- Suppl_Data_1/Suppl_Data_1/Archaea_AQPM_S12.linsi.html
- Suppl_Data_1/Suppl_Data_1/Archaea_AQPM_S8.linsi.html
- Suppl_Data_1/Suppl_Data_1/Archaea_AQPN_S12.linsi.html
- Suppl_Data_1/Suppl_Data_1/Archaea_AQPZ_S12.linsi.html
- Suppl_Data_1/Suppl_Data_1/Archaea_I_S2.linsi.html
- Suppl_Data_1/Suppl_Data_1/Archaeplastida_III_Rhodophyta_S10.linsi.html
- Suppl_Data_1/Suppl_Data_1/Archaeplastida_II_Rhodophyta_S11.linsi.html
- Suppl_Data_1/Suppl_Data_1/Archaeplastida_IV_Rhodopyta_S3.linsi.html
- Suppl_Data_1/Suppl_Data_1/Archaeplastida_I_Glaucophyta_S2.linsi.html
- Suppl_Data_1/Suppl_Data_1/Bacteria_AQPM_S12.linsi.html
- Suppl_Data_1/Suppl_Data_1/Bacteria_AQPN_S12.linsi.html
- Suppl_Data_1/Suppl_Data_1/Bacteria_AQPX_S12.linsi.html
- Suppl_Data_1/Suppl_Data_1/Bacteria_AQPZ_Archaea_S12.linsi.html
- Suppl_Data_1/Suppl_Data_1/Bacteria_AQPZ_S8.linsi.html
- Suppl_Data_1/Suppl_Data_1/Bacteria_GLPF_S11.linsi.html
- Suppl_Data_1/Suppl_Data_1/Bacteria_GLPF_S9.linsi.html
- Suppl_Data_1/Suppl_Data_1/Bacteria_GLPs_two_Archaea_S12.linsi.html
- Suppl_Data_1/Suppl_Data_1/Bacteria_S6.linsi.html
- Suppl_Data_1/Suppl_Data_1/Bib_Cnidaria_Ecdysozoa_Spiralia_part_S2.linsi.html
- Suppl_Data_1/Suppl_Data_1/Bib_Ecdysozoa_Spiralia_part_S2.linsi.html
- Suppl_Data_1/Suppl_Data_1/Bib_S13.linsi.html
- Suppl_Data_1/Suppl_Data_1/Cryptista_II_S4.linsi.html
- Suppl_Data_1/Suppl_Data_1/Cryptista_I_S7.linsi.html
- Suppl_Data_1/Suppl_Data_1/Discoba_I_Kine_S9.linsi.html
- Suppl_Data_1/Suppl_Data_1/Drip_Insecta_S2.linsi.html
- Suppl_Data_1/Suppl_Data_1/Drip_S13.linsi.html
- Suppl_Data_1/Suppl_Data_1/Eglp_insecta_S2.linsi.html
- Suppl_Data_1/Suppl_Data_1/Eglp_S13.linsi.html
- Suppl_Data_1/Suppl_Data_1/Fungi_III_microsporidia_S3.linsi.html
- Suppl_Data_1/Suppl_Data_1/Fungi_II_S9.linsi.html
- Suppl_Data_1/Suppl_Data_1/Fungi_I_S2.linsi.html
- Suppl_Data_1/Suppl_Data_1/Fungi_XIPs_Pezi_S11.linsi.html
- Suppl_Data_1/Suppl_Data_1/GIPs_Viridi_S11.linsi.html
- Suppl_Data_1/Suppl_Data_1/GLPs_Inverte_S13.linsi.html
- Suppl_Data_1/Suppl_Data_1/Haptista_III_S10.linsi.html
- Suppl_Data_1/Suppl_Data_1/Haptista_II_S7.linsi.html
- Suppl_Data_1/Suppl_Data_1/Haptista_IV_S10.linsi.html
- Suppl_Data_1/Suppl_Data_1/Haptista_I_S6.linsi.html
- Suppl_Data_1/Suppl_Data_1/Haptista_VII_Prymnesiophyceae_S3.linsi.html
- Suppl_Data_1/Suppl_Data_1/Haptista_VI_S10.linsi.html
- Suppl_Data_1/Suppl_Data_1/Haptista_V_S10.linsi.html
- Suppl_Data_1/Suppl_Data_1/HIPs_S4.linsi.html
- Suppl_Data_1/Suppl_Data_1/LIPs_Alve_Stra_S7.linsi.html
- Suppl_Data_1/Suppl_Data_1/MDC1_Fungi_Amoebozoa_SAR_S7.linsi.html
- Suppl_Data_1/Suppl_Data_1/Metazoa_III_Inverte_unortho_AQP_S7.linsi.html
- Suppl_Data_1/Suppl_Data_1/Metazoa_II_Inver_GLPs_S9.R2.linsi.html
- Suppl_Data_1/Suppl_Data_1/Metazoa_IV_Mollusca_S7.linsi.html
- Suppl_Data_1/Suppl_Data_1/Metazoa_IX_S3.linsi.html
- Suppl_Data_1/Suppl_Data_1/Metazoa_I_Inver_GLPs_S9.R2.linsi.html
- Suppl_Data_1/Suppl_Data_1/Metazoa_VIII_S8_Nema.linsi.html
- Suppl_Data_1/Suppl_Data_1/Metazoa_VII_Brachiopoda_S8.linsi.html
- Suppl_Data_1/Suppl_Data_1/Metazoa_VI_S10.linsi.html
- Suppl_Data_1/Suppl_Data_1/Metazoa_V_Inver_GLPS_Pan_S11.linsi.html
- Suppl_Data_1/Suppl_Data_1/Metazoa_X_S4.linsi.html
- Suppl_Data_1/Suppl_Data_1/MIPB_S3.linsi.html
- Suppl_Data_1/Suppl_Data_1/MIPC_Chlorophyta_S5.linsi.html
- Suppl_Data_1/Suppl_Data_1/MIPD_Chlorophyta_Alveolata_MDC2_S4.linsi.html
- Suppl_Data_1/Suppl_Data_1/MIPD_S10.linsi.html
- Suppl_Data_1/Suppl_Data_1/MIPD_S6.linsi.html
- Suppl_Data_1/Suppl_Data_1/MIPE_Chlorophyta_S3.linsi.html
- Suppl_Data_1/Suppl_Data_1/NIPs_S11.linsi.html
- Suppl_Data_1/Suppl_Data_1/NIPs_S8.linsi.html
- Suppl_Data_1/Suppl_Data_1/Opisthokonta_III_Choanoflagellata_S10.linsi.html
- Suppl_Data_1/Suppl_Data_1/Opisthokonta_II_Inver_GLPs_S9.R2.linsi.html
- Suppl_Data_1/Suppl_Data_1/Opisthokonta_IV_Ichthyosphorea_S3.linsi.html
- Suppl_Data_1/Suppl_Data_1/Opisthokonta_I_Inver_GLPs_S9.R2.linsi.html
- Suppl_Data_1/Suppl_Data_1/Opisthokonta_VI_Coanoflagellata_S4.linsi.html
- Suppl_Data_1/Suppl_Data_1/Opisthokonta_V_Choanoflagellata_S4.linsi.html
- Suppl_Data_1/Suppl_Data_1/PIPs_Chloroplastida_S3.linsi.html
- Suppl_Data_1/Suppl_Data_1/Prip-like_Ecdysozoa_S2.linsi.html
- Suppl_Data_1/Suppl_Data_1/Prip-like_S13.linsi.html
- Suppl_Data_1/Suppl_Data_1/Prip_crustacea_part_S2.linsi.html
- Suppl_Data_1/Suppl_Data_1/Prip_pancrustacea_part_S2.linsi.html
- Suppl_Data_1/Suppl_Data_1/Prip_Porifera_Ecdysozoa_Spiralia_part_S2.linsi.html
- Suppl_Data_1/Suppl_Data_1/Prip_S13.linsi.html
- Suppl_Data_1/Suppl_Data_1/SAR_III_Rhodophyta_S6.linsi.html
- Suppl_Data_1/Suppl_Data_1/SAR_II_Alveolata_Dino_Col_S6.linsi.html
- Suppl_Data_1/Suppl_Data_1/SAR_IV_Rhizaria_S6.linsi.html
- Suppl_Data_1/Suppl_Data_1/SAR_IX_Dinophyceae_Ochrophyta_S5.linsi.html
- Suppl_Data_1/Suppl_Data_1/SAR_I_Alve_Dino_Col_Per_Cil_S6.linsi.html
- Suppl_Data_1/Suppl_Data_1/SAR_I_Oomycota_Dino_S9.linsi.html
- Suppl_Data_1/Suppl_Data_1/SAR_VIII_Ochro_S11.linsi.html
- Suppl_Data_1/Suppl_Data_1/SAR_VI_Alve_Stra_S7.linsi.html
- Suppl_Data_1/Suppl_Data_1/SAR_V_Alve_Stra_S7.linsi.html
- Suppl_Data_1/Suppl_Data_1/SAR_XIII_S10.linsi.html
- Suppl_Data_1/Suppl_Data_1/SAR_XII_Alveolata_Dinophyceae_S5.linsi.html
- Suppl_Data_1/Suppl_Data_1/SAR_XIV_S10.linsi.html
- Suppl_Data_1/Suppl_Data_1/SAR_XIX_Stramenopiles_Ochrophyta_S3.linsi.html
- Suppl_Data_1/Suppl_Data_1/SAR_XI_Alveolata_Ciliophora_S5.linsi.html
- Suppl_Data_1/Suppl_Data_1/SAR_XVIII_Alva_Dino_S8.linsi.html
- Suppl_Data_1/Suppl_Data_1/SAR_XVII_Dino_S10.linsi.html
- Suppl_Data_1/Suppl_Data_1/SAR_XVI_Stra_Bacila_S10.linsi.html
- Suppl_Data_1/Suppl_Data_1/SAR_XV_Stra_Bigyra_S10.linsi.html
- Suppl_Data_1/Suppl_Data_1/SAR_XXIII_Stramenopiles_Bacillariophyta_S3.linsi.html
- Suppl_Data_1/Suppl_Data_1/SAR_XXII_Stramenopiles_Ochrophyta_S3.linsi.html
- Suppl_Data_1/Suppl_Data_1/SAR_XXIV_Stramenopiles_Dinophyceae_S3.linsi.html
- Suppl_Data_1/Suppl_Data_1/SAR_XXI_Cyptista_S3.linsi.html
- Suppl_Data_1/Suppl_Data_1/SAR_XXVI_Rhizaria_Stramenopiles_S3.linsi.html
- Suppl_Data_1/Suppl_Data_1/SAR_XXV_Rhizaria_Alveolata_S3.linsi.html
- Suppl_Data_1/Suppl_Data_1/SAR_XX_S3.linsi.html
- Suppl_Data_1/Suppl_Data_1/SAR_X_Rhizaria_Foraminifera_S5.linsi.html
- Suppl_Data_1/Suppl_Data_1/SIPs_S7.linsi.html
- Suppl_Data_1/Suppl_Data_1/TIPs_S4.linsi.html
- Suppl_Data_1/Suppl_Data_1/TSAR_II_S3.linsi.html
- Suppl_Data_1/Suppl_Data_1/TSAR_I_Haptista_S6.linsi.html
- Suppl_Data_1/Suppl_Data_1/Unorthodox_AQPs_Inver_S13.linsi.html
- Suppl_Data_1/Suppl_Data_1/XIPs_MDC3_S4.linsi.html
- Suppl_Data_1/__MACOSX/
- Suppl_Data_1/__MACOSX/._Suppl_Data_1
- Suppl_Data_1/__MACOSX/Suppl_Data_1/
- Suppl_Data_1/__MACOSX/Suppl_Data_1/._.DS_Store
- Suppl_Data_1/__MACOSX/Suppl_Data_1/._Amoebozoa_I_Eumycetozoa_S4.linsi.html
- Suppl_Data_1/__MACOSX/Suppl_Data_1/._AQP13_S9.R2.linsi.html
- Suppl_Data_1/__MACOSX/Suppl_Data_1/._AQP3_S9.linsi.html
- Suppl_Data_1/__MACOSX/Suppl_Data_1/._Bacteria_AQPZ_Archaea_S12.linsi.html
- Suppl_Data_1/__MACOSX/Suppl_Data_1/._Metazoa_II_Inver_GLPs_S9.R2.linsi.html
- Suppl_Data_1/__MACOSX/Suppl_Data_1/._Metazoa_I_Inver_GLPs_S9.R2.linsi.html
- Suppl_Data_1/__MACOSX/Suppl_Data_1/._MIPD_Chlorophyta_Alveolata_MDC2_S4.linsi.html
- Suppl_Data_1/__MACOSX/Suppl_Data_1/._Opisthokonta_II_Inver_GLPs_S9.R2.linsi.html
- Suppl_Data_1/__MACOSX/Suppl_Data_1/._Opisthokonta_I_Inver_GLPs_S9.R2.linsi.html
- Suppl_Data_1/__MACOSX/Suppl_Data_1/._SIPs_S7.linsi.html
- Suppl_Data_1/__MACOSX/Suppl_Data_1/._XIPs_MDC3_S4.linsi.html
