# Supplementary material for: Early Diversification of Membrane Intrinsic Proteins (MIPs) in Eukaryotes
Source: Genome Biol Evol. 2024 Jul 26;16(8):evae164. doi: 10.1093/gbe/evae164 (PMC11316224; doi:10.1093/gbe/evae164)
Supplement: evae164_Supplementary_Data [file evae164_supplementary_data.zip › Supplementary_Tables.xlsx]

## Sheet: Table S1
Figure	MIP clade	Inferred MRCA				MIP paralog clades and their predicted evolutionary origins (Fig. 1b)
Fig. 2a, S2	AQP5	Synapsida + Diapsida (Chordata)				Alveolata	SAR III	SAR XI	SAR XII	SAR XVIII	SAR XXIV
	AQP2	Synapsida + Diapsida (Chordata)				Alveolata + Stramenopila	SAR I	SAR II	SAR VI	LIPs	SAR VII	SAR IX
	AQP6	Tetrapoda (Chordata)				Amoebozoa	Amoebozoa I
	AQP0	Gnathostomata (Chordata)				Ancyromonadida	Ancyromonadida I
	AQP1	Gnathostomata (Chordata)				Bilateria	AQP8
	AQP15	Gnathostomata (Chordata)				Chlorophyta	SIPs	MIPA	MIPB	MIPC	MIPD	MIPD	MIPE
	AQP4	Tetrapoda (Chordata)				Chloroplastida	GIPs	PIPs
	AQP14	Gnathostomata (Chordata)				Chordata	AQP5	AQP2	AQP6	AQP0	AQP1	AQP15	AQP4	AQP14	AQP3	AQP7	AQP10	AQP9	AQP11	AQP12	AQP13
	Prip (part)	Crustacea				Cryptista	Cryptista I	Cryptista II
	Drip	Insecta				Discoba	Discoba I	AQPX	AQPX
	Prip (part)	Crustacea				Ecdysozoa	Drip	Eglp	Metazoa V	Metazoa VII	Metazoa VIII
	Prip-like	Ecdysozoa + Lophotrochozoa				Ecdysozoa + Spiralia	Prip-like	Metazoa III
	Eglp	Insecta				Fungi	Fungi I	Fungi II	Fungi III
	Bib (part)	Ecdysozoa + Lophotrochozoa				Glaucophyta	Archaeplastida I
	Prip (part)	Metazoa				Haptista	Haptista I	Haptista II	Haptista III	Haptista IV	Haptista V	Haptista VI	Haptista VII
	Bib (part)	Metazoa				LECA	AqpZ	AqpN	AqpM	GlpF	MDC1	MDC2	MDC3
	Archaeplastida I	Gaucophyta				Metazoa	Prip	Bib	Metazoa I	Metazoa II	Metazoa IX	Metazoa X
	Fungi I	Fungi				non-bilaterian animals	Metazoa VI
Fig. 2b, S3	PIPs	Chloroplastida				Opisthokonta	Opisthokonta I
	SAR XIX	Phaeophyceae + Xantophyceae (Ochrophyta, Stramenopila)				Rhizaria	SAR V	SAR X
	Opisthokonta IV	Ichthyosporea				Rhodophyta	Archaeplastida II	Archaeplastida III	Archaeplastida IV
	SAR XX	SAR				SAR	SAR IV	SAR VIII	SAR XIII	SAR XX	SAR XXI	SAR XXV	SAR XXVI
	SAR XXI + Cryptista	Alveoltata + Stramenopila + Cryptista				Spiralia	Metazoa IV
	MIPE	Chlorophyta				Stramenopila	SAR XIV	SAR XV	SAR XVI	SAR XVII	SAR XIX	SAR XXII	SAR XXIII
	TSAR II	TSAR				Streptophyta	NIPs II	TIPs	HIPs
	Haptista VII	Prymnesiophyceae				TSAR	TSAR II
	SAR XXII	Ochrophyta (Stramenopila)				TSAR + Haptista	TSAR I
	SAR XXIII	Bacillariophyta (Stramenopila)				unicellular opisthokonts	Opisthokonta II	Opisthokonta III	Opisthokonta IV	Opisthokonta V	Opisthokonta VI
	SAR XXIV	Dinophyceae (Alveolata)
	Metazoa IX	Metazoa
	SAR XXV	SAR
	Archaeplastida IV	Rhodophyta
	Ancyromonadida I	Ancyromonadida
	MIPA	Coccomyxa (Chlorophyta)
	MIPB	Ostreococcus (Chlorophyta)
	Fungi III	Microsporidia
	SAR XXVI	SAR
Fig. 2c, S4	TIPs	Streptophytes
	Opisthokonta V	Salpingoecidae (Choanoflatellata)
	HIPs	Embryophyta (Viridiplantae)
	Opisthokonta VI	Salpingoecidae (Choanoflatellata)
	Metazoa X	Metazoa
	Amoebozoa I	Eumycetozoa
	XIPs (MDC3)	LECA
	Cryptista II	Cryptophyta
	MDC2 (incl. MIPD)	LECA
Fig. 2d, S5	SAR IX	Alveolata + Stramenopila
	MIPC	Mamiellaceae
	AQPX	Kinetoplastea
	SAR X	Foraminifera (Rhizaria)
	SAR XI	Ciliophora
	SAR XII	Dinophyceae (Alveolata)
Fig. 2e, S6	AQP8	Bilateria
	MIPD	Chlamydomonaceae (Chlorophyta)
	SAR II	Alveolata + Stramenopila
	Haptista I	Prymnesiophyceae
	SAR III	Dinophyceae + Colpodellida (Alveolata)
	TSAR I	TSAR + Haptista
	SAR IV	SAR + Rhodophyta
	AQPX	Kinetoplastea
	SAR V	Rhizaria
Fig. 2f, S7	AQP11	Gnathostomata (Chordata)
	AQP12	Gnathostomata (Chordata)
	Metazoa III	Ecdysozoa + Spiralia
	MDC1	LECA
	Metazoa IV	Gastropoda+Bivalvia
	Haptista II	Prymnesiophyceae
	Cryptista I	Cryptophyta
	SAR VI	Alveolata + Stramenopila
	LIPs	Alveolata + Stramenopila
	SAR VII	Alveolata + Stramenopila
	SIPs	Chlorophyta
Fig. 2g, S8	SAR XVIII	Dinophyceae (Alveolata)
	Metazoa VII	Lingula (Brachiopoda)
	Metazoa VIII	Caenorhabditis (Nematoda)
	NIPs	Embryophyta
Fig. 2h, S9	AQP3	Craniata (Chordata)
	AQP13	Tetrapoda (Chordata)
	AQP7	bony fishes (Osteichthyes)
	AQP10	bony fishes (Osteichthyes)
	AQP9	bony fishes (Osteichthyes)
	Metazoa I	Metazoa
	Metazoa II	Metazoa
	Opisthokonta I	Opisthokonta
	Opisthokonta II	Choanoflagellata
	Fungi II	Fungi
	Discoba I	Kinetoplastea
	SAR I	Alveolata + Stramenopila
Fig. 2i, S10	SAR XIII	SAR
	Archaeplastida III	Rhodophyta
	Metazoa VI	Porifera
	SAR XIV	Phytophthora PMIP-I
	SAR XV	Bigyra (Stramenopila)
	SAR XVI	Bacillariophyta (Stramenopila)
	SAR XVII	Dinophyceae (Alveolata)
	Haptista III	Prymnesiophyceae
	Opisthokonta III	Choanoflagellata
	Haptista IV	Prymnesiophyceae
	Haptista V	Pavlovales
	MIPD	Volvox (Chlorophyta)
	Haptista VI	Prymnesiophyceae
Fig. 2j, S11	Archaeplastida II	Galdieria
	GIPs	Chlorophyta + Streptophyta
	SAR VIII	Ochrophyta
	Metazoa V	Calanoida (Copeppoda)
	NIPs	Poales
	Fungi XIPs (MDC3)	Pezizomycotina

## Sheet: Table S2
Supergroup	Higher level classification	Species	AQP0	AQP1	AQP2	AQP3	AQP4	AQP5	AQP6	AQP7	AQP8	AQP9	AQP10	AQP11	AQP12	AQP14	AQP15	Bib	Drip	Eglp	Prip-like	Prip	XIP-MDC3	AQPX	LIP	GIP	HIP	NIP	PIP	SIP	TIP
Amoebozoa	Discosea; Longamoebia; Centramoebida; Acanthamoebidae	Acanthamoeba_castellanii	0	0	0	0	0	0	0	0	0	0	0	0	0	0	0	0	0	0	0	0	0	0	0	0	0	0	0	0	0
Amoebozoa	Evosea; Eumycetozoa; Dictyostelia; Acytosteliales; Acytosteliaceae	Heterostelium_album	0	0	0	0	0	0	0	0	0	0	0	0	0	0	0	0	0	0	0	0	1	0	0	0	0	0	0	0	0
Amoebozoa	Evosea; Eumycetozoa; Dictyostelia; Acytosteliales; Cavenderiaceae	Cavenderia_fasciculata	0	0	0	0	0	0	0	0	0	0	0	0	0	0	0	0	0	0	0	0	1	0	0	0	0	0	0	0	0
Amoebozoa	Evosea; Eumycetozoa; Dictyostelia; Dictyosteliales; Dictyosteliaceae	Dictyostelium_discoideum	0	0	0	0	0	0	0	0	0	0	0	0	0	0	0	0	0	0	0	0	2	0	0	0	0	0	0	0	0
Amoebozoa	Evosea; Eumycetozoa; Dictyostelia; Dictyosteliales; Raperosteliaceae	Tieghemostelium_lacteum	0	0	0	0	0	0	0	0	0	0	0	0	0	0	0	0	0	0	0	0	1	0	0	0	0	0	0	0	0
Apusozoa	Apusomonadidae	Thecamonas_trahens	0	0	0	0	0	0	0	0	0	0	0	0	0	0	0	0	0	0	0	0	0	0	0	0	0	0	0	0	0
Cryptophyceae	Pyrenomonadales; Geminigeraceae	Guillardia_theta	0	0	0	0	0	0	0	0	0	0	0	0	0	0	0	0	0	0	0	0	0	0	0	0	0	0	0	0	0
Discoba	Euglenozoa; Kinetoplastea; Metakinetoplastina; Eubodonida; Bodonidae	Bodo_saltans	0	0	0	0	0	0	0	0	0	0	0	0	0	0	0	0	0	0	0	0	0	3	0	0	0	0	0	0	0
Discoba	Euglenozoa; Kinetoplastea; Metakinetoplastina; Trypanosomatida; Trypanosomatidae	Phytomonas_sp	0	0	0	0	0	0	0	0	0	0	0	0	0	0	0	0	0	0	0	0	0	2	0	0	0	0	0	0	0
Discoba	Euglenozoa; Kinetoplastea; Metakinetoplastina; Trypanosomatida; Trypanosomatidae; Leishmaniinae	Leishmania_infantum	0	0	0	0	0	0	0	0	0	0	0	0	0	0	0	0	0	0	0	0	0	4	0	0	0	0	0	0	0
Discoba	Euglenozoa; Kinetoplastea; Metakinetoplastina; Trypanosomatida; Trypanosomatidae; Leishmaniinae	Leishmania_major	0	0	0	0	0	0	0	0	0	0	0	0	0	0	0	0	0	0	0	0	0	4	0	0	0	0	0	0	0
Discoba	Euglenozoa; Kinetoplastea; Metakinetoplastina; Trypanosomatida; Trypanosomatidae; Leishmaniinae	Leptomonas_pyrrhocoris	0	0	0	0	0	0	0	0	0	0	0	0	0	0	0	0	0	0	0	0	0	4	0	0	0	0	0	0	0
Discoba	Euglenozoa; Kinetoplastea; Metakinetoplastina; Trypanosomatida; Trypanosomatidae; Strigomonadinae	Angomonas_deanei	0	0	0	0	0	0	0	0	0	0	0	0	0	0	0	0	0	0	0	0	0	8	0	0	0	0	0	0	0
Discoba	Euglenozoa; Kinetoplastea; Metakinetoplastina; Trypanosomatida; Trypanosomatidae; Strigomonadinae	Strigomonas_culicis	0	0	0	0	0	0	0	0	0	0	0	0	0	0	0	0	0	0	0	0	0	4	0	0	0	0	0	0	0
Discoba	Euglenozoa; Kinetoplastea; Metakinetoplastina; Trypanosomatida; Trypanosomatidae; Trypanosoma	Trypanosoma_brucei	0	0	0	0	0	0	0	0	0	0	0	0	0	0	0	0	0	0	0	0	0	0	0	0	0	0	0	0	0
Discoba	Euglenozoa; Kinetoplastea; Metakinetoplastina; Trypanosomatida; Trypanosomatidae; Trypanosoma	Trypanosoma_cruzi	0	0	0	0	0	0	0	0	0	0	0	0	0	0	0	0	0	0	0	0	0	10	0	0	0	0	0	0	0
Discoba	Jakobida; Andalucina; Andaluciidae	Andalucia_godoyi	0	0	0	0	0	0	0	0	0	0	0	0	0	0	0	0	0	0	0	0	0	0	0	0	0	0	0	0	0
Haptista	Haptophyta; Prymnesiophyceae; Isochrysidales; Noelaerhabdaceae	Emiliania_huxleyi	0	0	0	0	0	0	0	0	0	0	0	0	0	0	0	0	0	0	0	0	0	0	0	0	0	0	0	0	0
Opisthokonta	Fungi; Blastocladiomycota; Blastocladiomycetes; Blastocladiales; Blastocladiaceae	Allomyces_macrogynus	0	0	0	0	0	0	0	0	0	0	0	0	0	0	0	0	0	0	0	0	0	0	0	0	0	0	0	0	0
Opisthokonta	Fungi; Chytridiomycota; Chytridiomycetes; Spizellomycetales; Spizellomycetaceae	Spizellomyces_punctatus	0	0	0	0	0	0	0	0	0	0	0	0	0	0	0	0	0	0	0	0	0	0	0	0	0	0	0	0	0
Opisthokonta	Fungi; Chytridiomycota; Monoblepharidomycetes; Monoblepharidales; Gonapodyaceae	Gonapodya_prolifera	0	0	0	0	0	0	0	0	0	0	0	0	0	0	0	0	0	0	0	0	0	0	0	0	0	0	0	0	0
Opisthokonta	Fungi; Cryptomycota	Rozella_allomycis	0	0	0	0	0	0	0	0	0	0	0	0	0	0	0	0	0	0	0	0	0	0	0	0	0	0	0	0	0
Opisthokonta	Fungi; Dikarya; Ascomycota; Pezizomycotina; Eurotiomycetes; Eurotiomycetidae; Eurotiales; Aspergillaceae	Emericella_nidulans	0	0	0	0	0	0	0	0	0	0	0	0	0	0	0	0	0	0	0	0	0	0	0	0	0	0	0	0	0
Opisthokonta	Fungi; Dikarya; Ascomycota; Pezizomycotina; Sordariomycetes; Hypocreomycetidae; Hypocreales; Nectriaceae	Fusarium_graminearum	0	0	0	0	0	0	0	0	0	0	0	0	0	0	0	0	0	0	0	0	0	0	0	0	0	0	0	0	0
Opisthokonta	Fungi; Dikarya; Ascomycota; Saccharomycotina; Saccharomycetes; Saccharomycetales; Debaryomycetaceae	Debaryomyces_hansenii	0	0	0	0	0	0	0	0	0	0	0	0	0	0	0	0	0	0	0	0	0	0	0	0	0	0	0	0	0
Opisthokonta	Fungi; Dikarya; Ascomycota; Saccharomycotina; Saccharomycetes; Saccharomycetales; Saccharomycetaceae	Kluyveromyces_lactis	0	0	0	0	0	0	0	0	0	0	0	0	0	0	0	0	0	0	0	0	0	0	0	0	0	0	0	0	0
Opisthokonta	Fungi; Dikarya; Basidiomycota; Agaricomycotina; Agaricomycetes; Agaricomycetidae; Agaricales; Tricholomataceae	Laccaria_bicolor	0	0	0	0	0	0	0	0	0	0	0	0	0	0	0	0	0	0	0	0	0	0	0	0	0	0	0	0	0
Opisthokonta	Fungi; Dikarya; Basidiomycota; Ustilaginomycotina; Ustilaginomycetes; Ustilaginales; Ustilaginaceae	Ustilago_maydis	0	0	0	0	0	0	0	0	0	0	0	0	0	0	0	0	0	0	0	0	0	0	0	0	0	0	0	0	0
Opisthokonta	Fungi; Microsporidia; Apansporoblastina; Nosematidae	Nosema_bombycis	0	0	0	0	0	0	0	0	0	0	0	0	0	0	0	0	0	0	0	0	0	0	0	0	0	0	0	0	0
Opisthokonta	Fungi; Microsporidia; Culicosporidae	Edhazardia_aedis	0	0	0	0	0	0	0	0	0	0	0	0	0	0	0	0	0	0	0	0	0	0	0	0	0	0	0	0	0
Opisthokonta	Fungi; Mucoromycota; Glomeromycotina; Glomeromycetes; Glomerales; Glomeraceae	Rhizophagus_irregularis	0	0	0	0	0	0	0	0	0	0	0	0	0	0	0	0	0	0	0	0	0	0	0	0	0	0	0	0	0
Opisthokonta	Fungi; Mucoromycota; Mucoromycotina; Mucoromycetes; Mucorales; Phycomycetaceae	Phycomyces_blakesleeanus	0	0	0	0	0	0	0	0	0	0	0	0	0	0	0	0	0	0	0	0	0	0	0	0	0	0	0	0	0
Opisthokonta	Ichthyosporea	Pirum_gemmata	0	0	0	0	0	0	0	0	0	0	0	0	0	0	0	0	0	0	0	0	0	0	0	0	0	0	0	0	0
Opisthokonta	Ichthyosporea; Ichthyophonida	Abeoforma_whisleri	0	0	0	0	0	0	0	0	0	0	0	0	0	0	0	0	0	0	0	0	0	0	0	0	0	0	0	0	0
Opisthokonta	Ichthyosporea; Ichthyophonida	Sphaeroforma_arctica	0	0	0	0	0	0	0	0	0	0	0	0	0	0	0	0	0	0	0	0	0	0	0	0	0	0	0	0	0
Opisthokonta	Metazoa; Eumetazoa; Bilateria; Deuterostomia; Chordata; Cephalochordata; Leptocardii; Amphioxiformes; Branchiostomidae	Branchiostoma_floridae	0	0	0	0	0	0	0	0	0	0	0	0	0	0	0	0	0	0	0	0	0	0	0	0	0	0	0	0	0
Opisthokonta	Metazoa; Eumetazoa; Bilateria; Deuterostomia; Chordata; Vertebrata; Cyclostomata; Hyperoartia; Petromyzontiformes; Petromyzontidae	Petromyzon_marinus	0	0	0	5	0	0	0	0	2	0	0	0	0	0	0	0	0	0	0	0	0	0	0	0	0	0	0	0	0
Opisthokonta	Metazoa; Eumetazoa; Bilateria; Deuterostomia; Chordata; Vertebrata; Gnathostomata; Chondrichthyes; Elasmobranchii	Rhincodon_typus	0	0	0	0	0	0	0	0	0	0	0	1	1	0	0	0	0	0	0	0	0	0	0	0	0	0	0	0	0
Opisthokonta	Metazoa; Eumetazoa; Bilateria; Deuterostomia; Chordata; Vertebrata; Gnathostomata; Chondrichthyes; Holocephali; Chimaeriformes	Callorhinchus_milii	1	1	0	1	1	0	0	1	1	1	1	0	1	1	1	0	0	0	0	0	0	0	0	0	0	0	0	0	0
Opisthokonta	Metazoa; Eumetazoa; Bilateria; Deuterostomia; Chordata; Vertebrata; Gnathostomata; Teleostomi; Euteleostomi; Actinopterygii	Danio_rerio	2	2	0	2	1	0	0	1	3	1	2	1	1	0	0	0	0	0	0	0	0	0	0	0	0	0	0	0	0
Opisthokonta	Metazoa; Eumetazoa; Bilateria; Deuterostomia; Chordata; Vertebrata; Gnathostomata; Teleostomi; Euteleostomi; Actinopterygii	Gasterosteus_aculeatus	2	2	0	1	1	0	0	1	3	2	2	0	0	0	0	0	0	0	0	0	0	0	0	0	0	0	0	0	0
Opisthokonta	Metazoa; Eumetazoa; Bilateria; Deuterostomia; Chordata; Vertebrata; Gnathostomata; Teleostomi; Euteleostomi; Actinopterygii	Mola_mola	2	1	0	1	6	0	0	1	11	8	5	0	1	1	0	0	0	0	0	0	0	0	0	0	0	0	0	0	0
Opisthokonta	Metazoa; Eumetazoa; Bilateria; Deuterostomia; Chordata; Vertebrata; Gnathostomata; Teleostomi; Euteleostomi; Actinopterygii	Oreochromis_niloticus	2	2	0	2	2	0	0	1	2	2	2	2	0	1	0	0	0	0	0	0	0	0	0	0	0	0	0	0	0
Opisthokonta	Metazoa; Eumetazoa; Bilateria; Deuterostomia; Chordata; Vertebrata; Gnathostomata; Teleostomi; Euteleostomi; Actinopterygii	Oryzias_latipes	2	1	0	1	1	0	0	1	1	1	2	1	0	0	0	0	0	0	0	0	0	0	0	0	0	0	0	0	0
Opisthokonta	Metazoa; Eumetazoa; Bilateria; Deuterostomia; Chordata; Vertebrata; Gnathostomata; Teleostomi; Euteleostomi; Actinopterygii	Salmo_salar	4	3	0	3	9	0	0	1	6	4	6	2	2	2	0	0	0	0	0	0	0	0	0	0	0	0	0	0	0
Opisthokonta	Metazoa; Eumetazoa; Bilateria; Deuterostomia; Chordata; Vertebrata; Gnathostomata; Teleostomi; Euteleostomi; Actinopterygii	Takifugu_rubripes	2	2	0	1	1	0	0	1	2	3	3	2	0	0	0	0	0	0	0	0	0	0	0	0	0	0	0	0	0
Opisthokonta	Metazoa; Eumetazoa; Bilateria; Deuterostomia; Chordata; Vertebrata; Gnathostomata; Teleostomi; Euteleostomi; Actinopterygii	Thunnus_orientalis	2	2	0	2	2	0	0	1	3	2	2	2	1	1	0	0	0	0	0	0	0	0	0	0	0	0	0	0	0
Opisthokonta	Metazoa; Eumetazoa; Bilateria; Deuterostomia; Chordata; Vertebrata; Gnathostomata; Teleostomi; Euteleostomi; Sarcopterygii	Anas_platyrhynchos	0	1	1	2	2	1	0	4	1	2	1	2	1	0	0	0	0	0	0	0	0	0	0	0	0	0	0	0	0
Opisthokonta	Metazoa; Eumetazoa; Bilateria; Deuterostomia; Chordata; Vertebrata; Gnathostomata; Teleostomi; Euteleostomi; Sarcopterygii	Anolis_carolinensis	1	1	1	1	1	1	2	2	0	0	1	0	1	0	0	0	0	0	0	0	0	0	0	0	0	0	0	0	0
Opisthokonta	Metazoa; Eumetazoa; Bilateria; Deuterostomia; Chordata; Vertebrata; Gnathostomata; Teleostomi; Euteleostomi; Sarcopterygii	Balaena_mysticetus	1	1	0	1	1	1	1	1	1	1	1	1	0	0	0	0	0	0	0	0	0	0	0	0	0	0	0	0	0
Opisthokonta	Metazoa; Eumetazoa; Bilateria; Deuterostomia; Chordata; Vertebrata; Gnathostomata; Teleostomi; Euteleostomi; Sarcopterygii	Canis_lupus	1	1	1	1	1	0	1	1	1	1	0	1	0	0	0	0	0	0	0	0	0	0	0	0	0	0	0	0	0
Opisthokonta	Metazoa; Eumetazoa; Bilateria; Deuterostomia; Chordata; Vertebrata; Gnathostomata; Teleostomi; Euteleostomi; Sarcopterygii	Pelodiscus_sinensis	1	1	1	1	1	1	5	1	1	2	0	1	1	0	1	0	0	0	0	0	0	0	0	0	0	0	0	0	0
Opisthokonta	Metazoa; Eumetazoa; Bilateria; Deuterostomia; Chordata; Vertebrata; Gnathostomata; Teleostomi; Euteleostomi; Sarcopterygii	Physeter_macrocephalus	1	1	1	1	3	1	1	5	1	2	1	1	1	0	0	0	0	0	0	0	0	0	0	0	0	0	0	0	0
Opisthokonta	Metazoa; Eumetazoa; Bilateria; Deuterostomia; Chordata; Vertebrata; Gnathostomata; Teleostomi; Euteleostomi; Sarcopterygii	Rattus_norvegicus	1	1	1	1	1	1	1	1	1	1	0	1	1	0	0	0	0	0	0	0	0	0	0	0	0	0	0	0	0
Opisthokonta	Metazoa; Eumetazoa; Bilateria; Protostomia; Ecdysozoa; Panarthropoda; Arthropoda; Chelicerata; Arachnida; Araneae; Araneomorphae; Entelegynae	Stegodyphus_mimosarum	0	0	0	0	0	0	0	0	0	0	0	0	0	0	0	2	0	0	2	0	0	0	0	0	0	0	0	0	0
Opisthokonta	Metazoa; Eumetazoa; Bilateria; Protostomia; Ecdysozoa; Panarthropoda; Arthropoda; Mandibulata; Myriapoda; Chilopoda; Pleurostigmophora; Epimorpha	Strigamia_maritima	0	0	0	0	0	0	0	0	1	0	0	0	0	0	0	1	0	0	8	1	0	0	0	0	0	0	0	0	0
Opisthokonta	Metazoa; Eumetazoa; Bilateria; Protostomia; Ecdysozoa; Panarthropoda; Arthropoda; Mandibulata; Pancrustacea; Crustacea	Eurytemora_affinis	0	0	0	0	0	0	0	0	0	0	0	0	0	0	0	2	0	0	2	0	0	0	0	0	0	0	0	0	0
Opisthokonta	Metazoa; Eumetazoa; Bilateria; Protostomia; Ecdysozoa; Panarthropoda; Arthropoda; Mandibulata; Pancrustacea; Crustacea	Lepeophtheirus_salmonis	0	0	0	0	0	0	0	0	0	0	0	0	0	0	0	1	0	0	0	1	0	0	0	0	0	0	0	0	0
Opisthokonta	Metazoa; Eumetazoa; Bilateria; Protostomia; Ecdysozoa; Panarthropoda; Arthropoda; Mandibulata; Pancrustacea; Crustacea	Oithona_nana	0	0	0	0	0	0	0	0	0	0	0	0	0	0	0	0	0	0	0	1	0	0	0	0	0	0	0	0	0
Opisthokonta	Metazoa; Eumetazoa; Bilateria; Protostomia; Ecdysozoa; Panarthropoda; Arthropoda; Mandibulata; Pancrustacea; Crustacea	Tigriopus_californicus	0	0	0	0	0	0	0	0	0	0	0	0	0	0	0	1	0	0	1	1	0	0	0	0	0	0	0	0	0
Opisthokonta	Metazoa; Eumetazoa; Bilateria; Protostomia; Ecdysozoa; Panarthropoda; Arthropoda; Mandibulata; Pancrustacea; Hexapoda; Insecta	Culex_quinquefasciatus	0	0	0	0	0	0	0	0	1	0	0	0	0	0	0	0	1	2	0	1	0	0	0	0	0	0	0	0	0
Opisthokonta	Metazoa; Eumetazoa; Bilateria; Protostomia; Ecdysozoa; Panarthropoda; Arthropoda; Mandibulata; Pancrustacea; Hexapoda; Insecta	Tribolium_castaneum	0	0	0	0	0	0	0	0	1	0	0	0	0	0	0	0	2	9	0	1	0	0	0	0	0	0	0	0	0
Opisthokonta	Metazoa; Eumetazoa; Bilateria; Protostomia; Spiralia; Lophotrochozoa; Annelida; Polychaeta; Sedentaria; Scolecida; Capitellidae; Capitella	Capitella_teleta	0	0	0	0	0	0	0	0	0	0	0	0	0	0	0	12	0	0	0	0	0	0	0	0	0	0	0	0	0
Opisthokonta	Metazoa; Eumetazoa; Bilateria; Protostomia; Spiralia; Lophotrochozoa; Brachiopoda; Linguliformea; Lingulata; Lingulida; Linguloidea; Lingulidae	Lingula_anatina	0	0	0	0	0	0	0	0	0	0	0	0	0	0	0	0	0	0	0	0	0	0	0	0	0	0	0	0	0
Opisthokonta	Metazoa; Eumetazoa; Bilateria; Protostomia; Spiralia; Lophotrochozoa; Mollusca; Cephalopoda; Coleoidea; Octopodiformes; Octopoda; Incirrata	Octopus_bimaculoides	0	0	0	0	0	0	0	0	0	0	0	0	0	0	0	3	0	0	0	1	0	0	0	0	0	0	0	0	0
Opisthokonta	Metazoa; Eumetazoa; Bilateria; Protostomia; Spiralia; Lophotrochozoa; Mollusca; Gastropoda; Patellogastropoda; Lottioidea; Lottiidae	Lottia_gigantea	0	0	0	0	0	0	0	0	0	0	0	0	0	0	0	4	0	0	0	1	0	0	0	0	0	0	0	0	0
Opisthokonta	Metazoa; Eumetazoa; Bilateria; Protostomia; Spiralia; Lophotrochozoa; Platyhelminthes; Cestoda; Eucestoda; Cyclophyllidea; Taeniidae	Taenia_solium	0	0	0	0	0	0	0	0	0	0	0	0	0	0	0	0	0	0	0	0	0	0	0	0	0	0	0	0	0
Opisthokonta	Metazoa; Eumetazoa; Cnidaria; Hydrozoa; Hydroidolina; Leptothecata; Obeliida; Clytiidae	Clytia_hemisphaerica	0	0	0	0	0	0	0	0	0	0	0	0	0	0	0	2	0	0	0	0	0	0	0	0	0	0	0	0	0
Opisthokonta	Metazoa; Eumetazoa; Cnidaria; Scyphozoa; Semaeostomeae; Ulmaridae	Aurelia_sp	0	0	0	0	0	0	0	0	0	0	0	0	0	0	0	3	0	0	0	0	0	0	0	0	0	0	0	0	0
Opisthokonta	Metazoa; Eumetazoa; Ctenophora; Tentaculata; Cydippida; Pleurobrachiidae	Pleurobrachia_bachei	0	0	0	0	0	0	0	0	0	0	0	0	0	0	0	0	0	0	0	0	0	0	0	0	0	0	0	0	0
Opisthokonta	Metazoa; Eumetazoa; Ctenophora; Tentaculata; Lobata; Bolinopsidae	Mnemiopsis_leidyi	0	0	0	0	0	0	0	0	0	0	0	0	0	0	0	0	0	0	0	0	0	0	0	0	0	0	0	0	0
Opisthokonta	Metazoa; Porifera; Calcarea; Calcaronea; Leucosolenida; Sycettidae	Sycon_ciliatum	0	0	0	0	0	0	0	0	0	0	0	0	0	0	0	0	0	0	0	3	0	0	0	0	0	0	0	0	0
Opisthokonta	Metazoa; Porifera; Demospongiae; Heteroscleromorpha; Spongillida; Spongillidae	Ephydatia_muelleri	0	0	0	0	0	0	0	0	0	0	0	0	0	0	0	0	0	0	0	0	0	0	0	0	0	0	0	0	0
Opisthokonta	Pluriformea	Corallochytrium_limacisporum	0	0	0	0	0	0	0	0	0	0	0	0	0	0	0	0	0	0	0	0	0	0	0	0	0	0	0	0	0
TSAR	Alveolata; Apicomplexa; Aconoidasida; Piroplasmida; Babesiidae	Babesia_microti	0	0	0	0	0	0	0	0	0	0	0	0	0	0	0	0	0	0	0	0	0	0	0	0	0	0	0	0	0
TSAR	Alveolata; Apicomplexa; Conoidasida; Coccidia; Eucoccidiorida; Eimeriorina; Eimeriidae	Eimeria_tenella	0	0	0	0	0	0	0	0	0	0	0	0	0	0	0	0	0	0	0	0	0	0	0	0	0	0	0	0	0
TSAR	Alveolata; Apicomplexa; Conoidasida; Coccidia; Eucoccidiorida; Eimeriorina; Sarcocystidae	Hammondia_hammondi	0	0	0	0	0	0	0	0	0	0	0	0	0	0	0	0	0	0	0	0	0	0	0	0	0	0	0	0	0
TSAR	Alveolata; Apicomplexa; Conoidasida; Coccidia; Eucoccidiorida; Eimeriorina; Sarcocystidae	Toxoplasma_gondii	0	0	0	0	0	0	0	0	0	0	0	0	0	0	0	0	0	0	0	0	0	0	0	0	0	0	0	0	0
TSAR	Alveolata; Apicomplexa; Conoidasida; Gregarinasina; Eugregarinorida; Gregarinidae	Gregarina_niphandrodes	0	0	0	0	0	0	0	0	0	0	0	0	0	0	0	0	0	0	0	0	0	0	0	0	0	0	0	0	0
TSAR	Alveolata; Ciliophora; Intramacronucleata; Oligohymenophorea; Peniculida; Parameciidae	Paramecium_tetraurelia	0	0	0	0	0	0	0	0	1	0	0	0	0	0	0	12	0	0	0	0	0	0	0	0	0	0	0	0	0
TSAR	Alveolata; Ciliophora; Intramacronucleata; Oligohymenophorea; Scuticociliatia; Philasterida; Pseudocohnilembidae	Pseudocohnilembus_persalinus	0	0	0	0	0	0	0	0	0	0	0	0	0	0	0	0	0	0	0	0	0	0	0	0	0	0	0	0	0
TSAR	Alveolata; Ciliophora; Intramacronucleata; Spirotrichea; Stichotrichia; Sporadotrichida; Oxytrichidae; Stylonychinae	Sterkiella_histriomuscorum	0	0	0	0	0	0	0	0	0	0	0	0	0	0	0	0	0	0	0	0	0	0	0	0	0	0	0	0	0
TSAR	Alveolata; Ciliophora; Intramacronucleata; Spirotrichea; Stichotrichia; Sporadotrichida; Oxytrichidae; Stylonychinae	Stylonychia_lemnae	0	0	0	0	0	0	0	0	0	0	0	0	0	0	0	0	0	0	0	0	0	0	0	0	0	0	0	0	0
TSAR	Alveolata; Dinophyceae; Suessiales; Symbiodiniaceae	Breviolum_minutum	0	0	0	0	0	0	0	0	0	0	0	0	0	0	0	0	0	0	0	0	0	0	0	0	0	0	0	0	0
TSAR	Alveolata; Dinophyceae; Suessiales; Symbiodiniaceae	Cladocopium_sp	0	0	0	0	0	0	0	0	0	0	0	0	0	0	0	0	0	0	0	0	0	0	2	0	0	0	0	0	0
TSAR	Alveolata; Dinophyceae; Suessiales; Symbiodiniaceae	Fugacium_kawagutii	0	0	0	0	0	0	0	0	0	0	0	0	0	0	0	0	0	0	0	0	0	0	0	0	0	0	0	0	0
TSAR	Alveolata; Dinophyceae; Suessiales; Symbiodiniaceae	Symbiodinium_sp	0	0	0	0	0	0	0	0	0	0	0	0	0	0	0	0	0	0	0	0	0	0	1	0	0	0	0	0	0
TSAR	Rhizaria; Endomyxa; Phytomyxea; Plasmodiophorida; Plasmodiophoridae	Plasmodiophora_brassicae	0	0	0	0	0	0	0	0	0	0	0	0	0	0	0	0	0	0	0	0	0	0	0	0	0	0	0	0	0
TSAR	Rhizaria; Retaria; Foraminifera; Monothalamids; Reticulomyxidae	Reticulomyxa_filosa	0	0	0	0	0	0	0	0	0	0	0	0	0	0	0	0	0	0	0	0	0	0	0	0	0	0	0	0	0
TSAR	Stramenopiles; Bigyra; Labyrinthulomycetes; Thraustochytrida; Thraustochytriaceae	Hondaea_fermentalgiana	0	0	0	0	0	0	0	0	0	0	0	0	0	0	0	0	0	0	0	0	0	0	0	0	0	0	0	0	0
TSAR	Stramenopiles; Ochrophyta; Bacillariophyta; Bacillariophyceae; Bacillariophycidae; Bacillariales; Bacillariaceae	Fragilariopsis_cylindrus	0	0	0	0	0	0	0	0	0	0	0	0	0	0	0	0	0	0	0	0	0	0	1	0	0	0	0	0	0
TSAR	Stramenopiles; Ochrophyta; Bacillariophyta; Bacillariophyceae; Bacillariophycidae; Naviculales; Phaeodactylaceae	Phaeodactylum_tricornutum	0	0	0	0	0	0	0	0	0	0	0	0	0	0	0	0	0	0	0	0	0	0	1	0	0	0	0	0	0
TSAR	Stramenopiles; Ochrophyta; Eustigmatophyceae; Eustigmatales; Monodopsidaceae	Microchloropsis_gaditana	0	0	0	0	0	0	0	0	0	0	0	0	0	0	0	0	0	0	0	0	0	0	1	0	0	0	0	0	0
TSAR	Stramenopiles; Ochrophyta; Eustigmatophyceae; Eustigmatales; Monodopsidaceae	Nannochloropsis_granulata	0	0	0	0	0	0	0	0	0	0	0	0	0	0	0	0	0	0	0	0	0	0	0	0	0	0	0	0	0
TSAR	Stramenopiles; Ochrophyta; Pelagophyceae; Pelagomonadales	Aureococcus_anophagefferens	0	0	0	0	0	0	0	0	0	0	0	0	0	0	0	0	0	0	0	0	0	0	1	0	0	0	0	0	0
TSAR	Stramenopiles; Ochrophyta; Phaeophyceae; Ectocarpales; Chordariaceae	Nemacystus_decipiens	0	0	0	0	0	0	0	0	0	0	0	0	0	0	0	0	0	0	0	0	0	0	1	0	0	0	0	0	0
TSAR	Stramenopiles; Ochrophyta; Phaeophyceae; Ectocarpales; Ectocarpaceae	Ectocarpus_siliculosus	0	0	0	0	0	0	0	0	0	0	0	0	0	0	0	0	0	0	0	0	0	0	1	0	0	0	0	0	0
TSAR	Stramenopiles; Oomycota; Albuginales; Albuginaceae	Albugo_candida	0	0	0	0	0	0	0	0	0	0	0	0	0	0	0	0	0	0	0	0	0	0	0	0	0	0	0	0	0
TSAR	Stramenopiles; Oomycota; Peronosporales; Peronosporaceae; Hyaloperonospora	Hyaloperonospora_arabidopsidis	0	0	0	0	0	0	0	0	0	0	0	0	0	0	0	0	0	0	0	0	0	0	0	0	0	0	0	0	0
TSAR	Stramenopiles; Oomycota; Peronosporales; Peronosporaceae; Phytophthora	Phytophthora_infestans	0	0	0	0	0	0	0	0	0	0	0	0	0	0	0	0	0	0	0	0	0	0	0	0	0	0	0	0	0
TSAR	Stramenopiles; Oomycota; Peronosporales; Peronosporaceae; Phytophthora	Phytophthora_ramorum	0	0	0	0	0	0	0	0	0	0	0	0	0	0	0	0	0	0	0	0	0	0	0	0	0	0	0	0	0
TSAR	Stramenopiles; Oomycota; Peronosporales; Peronosporaceae; Phytophthora	Phytophthora_sojae	0	0	0	0	0	0	0	0	0	0	0	0	0	0	0	0	0	0	0	0	0	0	0	0	0	0	0	0	0
TSAR	Stramenopiles; Oomycota; Peronosporales; Peronosporaceae; Plasmopara	Plasmopara_halstedii	0	0	0	0	0	0	0	0	0	0	0	0	0	0	0	0	0	0	0	0	0	0	0	0	0	0	0	0	0
TSAR	Stramenopiles; Oomycota; Pythiales; Pythiaceae; Phytopythium	Phytopythium_vexans	0	0	0	0	0	0	0	0	0	0	0	0	0	0	0	0	0	0	0	0	0	0	0	0	0	0	0	0	0
TSAR	Stramenopiles; Oomycota; Saprolegniales; Saprolegniaceae; Aphanomyces	Aphanomyces_astaci	0	0	0	0	0	0	0	0	0	0	0	0	0	0	0	0	0	0	0	0	0	0	0	0	0	0	0	0	0
TSAR	Stramenopiles; Oomycota; Saprolegniales; Saprolegniaceae; Saprolegnia	Saprolegnia_diclina	0	0	0	0	0	0	0	0	0	0	0	0	0	0	0	0	0	0	0	0	0	0	0	0	0	0	0	0	0
Viridiplantae	Chlorophyta; Chlorophyceae; Chlamydomonadales; Volvocaceae	Volvox_carteri	0	0	0	0	0	0	0	0	0	0	0	0	0	0	0	0	0	0	0	0	0	0	0	0	0	0	0	1	0
Viridiplantae	Chlorophyta; Mamiellophyceae; Mamiellales; Bathycoccaceae	Ostreococcus_tauri	0	0	0	0	0	0	0	0	0	0	0	0	0	0	0	0	0	0	0	0	0	0	0	0	0	0	0	0	0
Viridiplantae	Chlorophyta; Mamiellophyceae; Mamiellales; Mamiellaceae	Micromonas_pusilla	0	0	0	0	0	0	0	0	0	0	0	0	0	0	0	0	0	0	0	0	0	0	0	0	0	0	0	0	0
Viridiplantae	Chlorophyta; Trebouxiophyceae	Coccomyxa_sp	0	0	0	0	0	0	0	0	0	0	0	0	0	0	0	0	0	0	0	0	0	0	0	1	0	0	2	0	0
Viridiplantae	Chlorophyta; Ulvophyceae; Bryopsidales; Halimedineae; Caulerpaceae; Caulerpa	Caulerpa_lentillifera	0	0	0	0	0	0	0	0	0	0	0	0	0	0	0	0	0	0	0	0	0	0	0	2	0	0	0	0	0
Viridiplantae	Glaucophyta; Glaucocystophyceae; Cyanophoraceae	Cyanophora_paradoxa	0	0	0	0	0	0	0	0	0	0	0	0	0	0	0	0	0	0	0	0	0	0	0	0	0	0	0	0	0
Viridiplantae	Rhodophyta; Bangiophyceae; Bangiales; Bangiaceae; Neopyropia	Pyropia_yezoensis	0	0	0	0	0	0	0	0	0	0	0	0	0	0	0	0	0	0	0	0	0	0	0	0	0	0	0	0	0
Viridiplantae	Rhodophyta; Bangiophyceae; Cyanidiales; Cyanidiaceae	Galdieria_sulphuraria	0	0	0	0	0	0	0	0	0	0	0	0	0	0	0	0	0	0	0	0	0	0	0	0	0	0	0	0	0
Viridiplantae	Rhodophyta; Florideophyceae; Rhodymeniophycidae; Gigartinales; Gigartinaceae	Chondrus_crispus	0	0	0	0	0	0	0	0	0	0	0	0	0	0	0	0	0	0	0	0	0	0	0	0	0	0	0	0	0
Viridiplantae	Streptophyta; Streptophytina; Embryophyta; Bryophyta; Bryophytina; Bryopsida; Funariidae; Funariales; Funariaceae; Physcomitrium	Physcomitrium_patens	0	0	0	0	0	0	0	0	0	0	0	0	0	0	0	0	0	0	0	8	2	0	0	1	1	5	0	2	2
Viridiplantae	Streptophyta; Streptophytina; Embryophyta; Marchantiophyta; Marchantiopsida; Marchantiidae; Marchantiales; Marchantiaceae; Marchantia	Marchantia_polymorpha	0	0	0	0	0	0	0	0	0	0	0	0	0	0	0	0	0	0	0	0	0	0	0	0	1	1	15	3	11
Viridiplantae	Streptophyta; Streptophytina; Embryophyta; Tracheophyta; Euphyllophyta; Spermatophyta; Acrogymnospermae; Ginkgoopsida; Ginkgoidae; Ginkgoales; Ginkgoaceae	Ginkgo_biloba	0	0	0	0	0	0	0	0	0	0	0	0	0	0	0	0	0	0	0	0	0	0	0	0	0	7	8	4	10
Viridiplantae	Streptophyta; Streptophytina; Embryophyta; Tracheophyta; Euphyllophyta; Spermatophyta; Magnoliopsida; Amborellales; Amborellaceae	Amborella_trichopoda	0	0	0	0	0	0	0	0	0	0	0	0	0	0	0	0	0	0	0	0	0	0	0	0	0	10	5	5	5
Viridiplantae	Streptophyta; Streptophytina; Embryophyta; Tracheophyta; Euphyllophyta; Spermatophyta; Magnoliopsida; Mesangiospermae; eudicotyledons; Gunneridae	Arabidopsis_lyrata	0	0	0	0	0	0	0	0	0	0	0	0	0	0	0	0	0	0	0	0	0	0	0	0	0	8	13	3	11
Viridiplantae	Streptophyta; Streptophytina; Embryophyta; Tracheophyta; Euphyllophyta; Spermatophyta; Magnoliopsida; Mesangiospermae; eudicotyledons; Gunneridae	Arabidopsis_thaliana	0	0	0	0	0	0	0	0	0	0	0	0	0	0	0	0	0	0	0	0	0	0	0	0	0	9	15	3	10
Viridiplantae	Streptophyta; Streptophytina; Embryophyta; Tracheophyta; Euphyllophyta; Spermatophyta; Magnoliopsida; Mesangiospermae; eudicotyledons; Gunneridae	Erythranthe_guttata	0	0	0	0	0	0	0	0	0	0	0	0	0	0	0	0	0	0	0	0	1	0	0	0	0	12	9	3	7
Viridiplantae	Streptophyta; Streptophytina; Embryophyta; Tracheophyta; Euphyllophyta; Spermatophyta; Magnoliopsida; Mesangiospermae; eudicotyledons; Gunneridae	Glycine_max	0	0	0	0	0	0	0	0	0	0	0	0	0	0	0	0	0	0	0	0	3	0	0	0	0	21	24	9	17
Viridiplantae	Streptophyta; Streptophytina; Embryophyta; Tracheophyta; Euphyllophyta; Spermatophyta; Magnoliopsida; Mesangiospermae; eudicotyledons; Gunneridae	Populus_trichocarpa	0	0	0	0	0	0	0	0	0	0	0	0	0	0	0	0	0	0	0	0	7	0	0	0	0	11	14	6	17
Viridiplantae	Streptophyta; Streptophytina; Embryophyta; Tracheophyta; Euphyllophyta; Spermatophyta; Magnoliopsida; Mesangiospermae; eudicotyledons; Gunneridae	Ricinus_communis	0	0	0	0	0	0	0	0	0	0	0	0	0	0	0	0	0	0	0	0	9	0	0	0	0	11	10	6	9
Viridiplantae	Streptophyta; Streptophytina; Embryophyta; Tracheophyta; Euphyllophyta; Spermatophyta; Magnoliopsida; Mesangiospermae; eudicotyledons; Gunneridae	Vitis_vinifera	0	0	0	0	0	0	0	0	0	0	0	0	0	0	0	0	0	0	0	0	2	0	0	0	0	6	8	2	10
Viridiplantae	Streptophyta; Streptophytina; Embryophyta; Tracheophyta; Euphyllophyta; Spermatophyta; Magnoliopsida; Mesangiospermae; Liliopsida; Petrosaviidae; Poales	Brachypodium_distachyon	0	0	0	0	0	0	0	0	0	0	0	0	0	0	0	0	0	0	0	0	0	0	0	0	0	9	12	1	10
Viridiplantae	Streptophyta; Streptophytina; Embryophyta; Tracheophyta; Euphyllophyta; Spermatophyta; Magnoliopsida; Mesangiospermae; Liliopsida; Petrosaviidae; Poales	Hordeum_vulgare	0	0	0	0	0	0	0	0	0	0	0	0	0	0	0	0	0	0	0	0	0	0	0	0	0	11	18	1	11
Viridiplantae	Streptophyta; Streptophytina; Embryophyta; Tracheophyta; Euphyllophyta; Spermatophyta; Magnoliopsida; Mesangiospermae; Liliopsida; Petrosaviidae; Poales	Oryza_sativa	0	0	0	0	0	0	0	0	0	0	0	0	0	0	0	0	0	0	0	0	0	0	0	0	0	8	11	1	5
Viridiplantae	Streptophyta; Streptophytina; Embryophyta; Tracheophyta; Euphyllophyta; Spermatophyta; Magnoliopsida; Mesangiospermae; Liliopsida; Petrosaviidae; Poales	Sorghum_bicolor	0	0	0	0	0	0	0	0	0	0	0	0	0	0	0	0	0	0	0	0	0	0	0	0	0	10	10	3	12
Viridiplantae	Streptophyta; Streptophytina; Embryophyta; Tracheophyta; Euphyllophyta; Spermatophyta; Magnoliopsida; Mesangiospermae; Liliopsida; Petrosaviidae; Poales	Zea_mays	0	0	0	0	0	0	0	0	0	0	0	0	0	0	0	0	0	0	0	0	0	0	0	0	0	11	14	3	17
Viridiplantae	Streptophyta; Streptophytina; Embryophyta; Tracheophyta; Lycopodiopsida; Selaginellales; Selaginellaceae	Selaginella_moellendorffii	0	0	0	0	0	0	0	0	0	0	0	0	0	0	0	0	0	0	0	0	4	0	0	0	1	8	3	1	3

## Sheet: Table S3
Supergroup	Higher level classification	Species	MDC1_S7	MDC2_S4	XIPs_MDC3_S4		AQPX_Kineto_Exca_Beta_Alpha_S6	AQPx_delta_gamma_Kinetoplastea_Excavata_S5	Amoebozoa_I_Eumycetozoa_S4	Ancryomonadida_I_S3	Archaeplastida_III_Rhodophyta_S10	Archaeplastida_II_Rhodophyta_S11	Archaeplastida_IV_Rhodopyta_S3	Archaeplastida_I_Glaucophyta_S2	Cryptista_II_S4	Cryptista_I_S7	Discoba_I_Kine_S9	Fungi_III_microsporidia_S3	Fungi_II_S9	Fungi_I_S2	Fungi_XIPs_Pezi_S11	GIPs_Viridi_S11	Haptista_III_S10	Haptista_II_S7	Haptista_IV_S10	Haptista_I_S6	Haptista_VII_Prymnesiophyceae_S3	Haptista_VI_S10	Haptista_V_S10	LIPs_Alve_Stra_S7	MIPB_S3	MIPC_Chlorophyta_S5	MIPD_S10	MIPD_S6	MIPD_orphan_S4	MIPE_Chlorophyta_S3	Metazoa_X_S4	NIPs_S8	Opisthokonta_III_Choanoflagellata_S10	Opisthokonta_IV_Ichthyosphorea_S3	Opisthokonta_VI_Coanoflagellata_S4	Opisthokonta_V_Choanoflagellata_S4	PIPs_Chloroplastida_S3	SAR_III_Rhodophyta_S6	SAR_II_Alveolata_Dino_Col_S6	SAR_IV_Rhizaria_S6	SAR_IX_Dinophyceae_Ochrophyta_S5	SAR_I_Alve_Dino_Col_Per_Cil_S6	SAR_I_Oomycota_Dino_S9
Amoebozoa	Discosea_Flabellinia_Dactylopodida_Vexilliferidae_Vexillifera_Vexillifera_sp_DIVA3-564-2_CAMPEP	Vexillifera sp	0	0	1		0	0	0	0	0	0	0	0	0	0	0	0	0	0	0	0	0	0	0	0	0	0	0	0	0	0	0	0	0	0	0	0	0	0	0	0	0	0	0	0	0	0	0
Amoebozoa	Evosea_Eumycetozoa_Dictyostelia_Acytosteliales_Acytosteliaceae_Heterostelium_Heterostelium_album	Heterostelium album	1	0	1		0	0	3	0	0	0	0	0	0	0	0	0	0	0	0	0	0	0	0	0	0	0	0	0	0	0	0	0	0	0	0	0	0	0	0	0	0	0	0	0	0	0	0
Amoebozoa	Evosea_Eumycetozoa_Dictyostelia_Acytosteliales_Cavenderiaceae_Cavenderia_Cavenderia_fasciculata	Cavenderia fasciculata	1	0	1		0	0	2	0	0	0	0	0	0	0	0	0	0	0	0	0	0	0	0	0	0	0	0	0	0	0	0	0	0	0	0	0	0	0	0	0	0	0	0	0	0	0	0
Amoebozoa	Evosea_Eumycetozoa_Dictyostelia_Dictyosteliales_Dictyosteliaceae_Dictyostelium_Dictyostelium_discoideum	Dictyostelium discoideum	1	0	2		0	0	2	0	0	0	0	0	0	0	0	0	0	0	0	0	0	0	0	0	0	0	0	0	0	0	0	0	0	0	0	0	0	0	0	0	0	0	0	0	0	0	0
Amoebozoa	Evosea_Eumycetozoa_Dictyostelia_Dictyosteliales_Dictyosteliaceae_Dictyostelium_Dictyostelium_purpureum	Dictyostelium purpureum	1	0	1		0	0	1	0	0	0	0	0	0	0	0	0	0	0	0	0	0	0	0	0	0	0	0	0	0	0	0	0	0	0	0	0	0	0	0	0	0	0	0	0	0	0	0
Amoebozoa	Evosea_Eumycetozoa_Dictyostelia_Dictyosteliales_Raperosteliaceae_Tieghemostelium_Tieghemostelium_lacteum	Tieghemostelium lacteum	1	0	1		0	0	2	0	0	0	0	0	0	0	0	0	0	0	0	0	0	0	0	0	0	0	0	0	0	0	0	0	0	0	0	0	0	0	0	0	0	0	0	0	0	0	0
Amoebozoa	Evosea_Eumycetozoa_Myxogastria_Myxogastromycetidae_Physariida_Physaraceae_Physarum_Physarum_polycephalum	Physarum polycephalum	1	0	0		0	0	5	0	0	0	0	0	0	0	0	0	0	0	0	0	0	0	0	0	0	0	0	0	0	0	0	0	0	0	0	0	0	0	0	0	0	0	0	0	0	0	0
Ancyromonadida	Ancyromonadidae_Ancyromonas_Ancyromonas_sigmoides	Ancyromonas sigmoides	0	0	0		0	0	0	1	0	0	0	0	0	0	0	0	0	0	0	0	0	0	0	0	0	0	0	0	0	0	0	0	0	0	0	0	0	0	0	0	0	0	0	0	0	0	0
Ancyromonadida	Nutomonas_Nutomonas_longa	Nutomonas longa	0	0	0		0	0	0	1	0	0	0	0	0	0	0	0	0	0	0	0	0	0	0	0	0	0	0	0	0	0	0	0	0	0	0	0	0	0	0	0	0	0	0	0	0	0	0
Ancyromonadida	Planomonadidae_Fabomonas_Fabomonas_tropica	Fabomonas tropica	0	0	0		0	0	0	1	0	0	0	0	0	0	0	0	0	0	0	0	0	0	0	0	0	0	0	0	0	0	0	0	0	0	0	0	0	0	0	0	0	0	0	0	0	0	0
Cryptophyceae	Cryptomonadales_Baffinellaceae_Baffinella_Baffinella_sp_CCMP2293	Baffinella sp	0	0	0		0	0	0	0	0	0	0	0	5	1	0	0	0	0	0	0	0	0	0	0	0	0	0	0	0	0	0	0	0	0	0	0	0	0	0	0	0	0	0	0	0	0	0
Cryptophyceae	Cryptomonadales_Cryptomonadaceae_Cryptomonas_Cryptomonas_curvata	Cryptomonas curvata	0	0	0		0	0	0	0	0	0	0	0	7	0	0	0	0	0	0	0	0	0	0	0	0	0	0	0	0	0	0	0	0	0	0	0	0	0	0	0	0	0	0	0	0	0	0
Cryptophyceae	Cryptomonadales_Hemiselmidaceae_Hemiselmis_Hemiselmis_andersenii	Hemiselmis andersenii	0	0	0		0	0	0	0	0	0	0	0	4	1	0	0	0	0	0	0	0	0	0	0	0	0	0	0	0	0	0	0	0	0	0	0	0	0	0	0	0	0	0	0	0	0	0
Cryptophyceae	Cyathomonadacea_Goniomonadaceae_Goniomonas_Goniomonas_avonlea_CAMPEP	Goniomonas avonlea	0	0	0		0	0	0	0	0	0	0	0	1	0	0	0	0	0	0	0	0	0	0	0	0	0	0	0	0	0	0	0	0	0	0	0	0	0	0	0	0	0	0	0	0	0	0
Cryptophyceae	Pyrenomonadales_Geminigeraceae_Geminigera_Geminigera_cryophila_CAMPEP	Geminigera cryophila	0	0	0		0	0	0	0	0	0	0	0	6	1	0	0	0	0	0	0	0	0	0	0	0	0	0	0	0	0	0	0	0	0	0	0	0	0	0	0	0	0	0	0	0	0	0
Cryptophyceae	Pyrenomonadales_Geminigeraceae_Guillardia_Guillardia_theta_XP	theta XP	0	0	0		0	0	0	0	0	0	0	0	6	1	0	0	0	0	0	0	0	0	0	0	0	0	0	0	0	0	0	0	0	0	0	0	0	0	0	0	0	0	0	0	0	0	0
Cryptophyceae	Pyrenomonadales_Geminigeraceae_Hanusia_Hanusia_phi_CAMPEP	phi CAMPEP	0	0	0		0	0	0	0	0	0	0	0	5	2	0	0	0	0	0	0	0	0	0	0	0	0	0	0	0	0	0	0	0	0	0	0	0	0	0	0	0	0	0	0	0	0	0
Cryptophyceae	Pyrenomonadales_Geminigeraceae_Proteomonas_Proteomonas_sulcata_CAMPEP	sulcata CAMPEP	0	0	0		0	0	0	0	0	0	0	0	3	1	0	0	0	0	0	0	0	0	0	0	0	0	0	0	0	0	0	0	0	0	0	0	0	0	0	0	0	0	0	0	0	0	0
Cryptophyceae	Pyrenomonadales_Pyrenomonadaceae_Rhodomonas_Rhodomonas_abbreviata_CAMPEP	abbreviata CAMPEP	0	0	0		0	0	0	0	0	0	0	0	5	1	0	0	0	0	0	0	0	0	0	0	0	0	0	0	0	0	0	0	0	0	0	0	0	0	0	0	0	0	0	0	0	0	0
Discoba	Euglenozoa_Kinetoplastea_Metakinetoplastina_Eubodonida_Bodonidae_Bodo_Bodo_saltans	Bodo saltans	0	0	0		2	1	0	0	0	0	0	0	0	0	0	0	0	0	0	0	0	0	0	0	0	0	0	0	0	0	0	0	0	0	0	0	0	0	0	0	0	0	0	0	0	0	0
Discoba	Euglenozoa_Kinetoplastea_Metakinetoplastina_Neobodonida_Neobodo_Neobodo_designis_CAMPEP	designis CAMPEP	0	0	0		1	2	0	0	0	0	0	0	0	0	0	0	0	0	0	0	0	0	0	0	0	0	0	0	0	0	0	0	0	0	0	0	0	0	0	0	0	0	0	0	0	0	0
Discoba	Euglenozoa_Kinetoplastea_Metakinetoplastina_Trypanosomatida_Trypanosomatidae_Leishmaniinae_Leishmania_Leishmania_Leishmania_donovani_species_complex_Leishmania_donovani	Leishmania donovani	0	0	0		1	1	0	0	0	0	0	0	0	0	1	0	0	0	0	0	0	0	0	0	0	0	0	0	0	0	0	0	0	0	0	0	0	0	0	0	0	0	0	0	0	0	0
Discoba	Euglenozoa_Kinetoplastea_Metakinetoplastina_Trypanosomatida_Trypanosomatidae_Leishmaniinae_Leishmania_Leishmania_Leishmania_major_species_complex_Leishmania_major	Leishmania major	0	0	0		2	2	0	0	0	0	0	0	0	0	1	0	0	0	0	0	0	0	0	0	0	0	0	0	0	0	0	0	0	0	0	0	0	0	0	0	0	0	0	0	0	0	0
Discoba	Euglenozoa_Kinetoplastea_Metakinetoplastina_Trypanosomatida_Trypanosomatidae_Leishmaniinae_Leishmania_Leishmania_Leishmania_mexicana_species_complex_Leishmania_mexicana	Leishmania mexicana	0	0	0		2	2	0	0	0	0	0	0	0	0	1	0	0	0	0	0	0	0	0	0	0	0	0	0	0	0	0	0	0	0	0	0	0	0	0	0	0	0	0	0	0	0	0
Discoba	Euglenozoa_Kinetoplastea_Metakinetoplastina_Trypanosomatida_Trypanosomatidae_Leishmaniinae_Leishmania_Viannia_Leishmania_braziliensis_species_complex_Leishmania_braziliensis	Leishmania braziliensis	0	0	0		2	2	0	0	0	0	0	0	0	0	1	0	0	0	0	0	0	0	0	0	0	0	0	0	0	0	0	0	0	0	0	0	0	0	0	0	0	0	0	0	0	0	0
Discoba	Euglenozoa_Kinetoplastea_Metakinetoplastina_Trypanosomatida_Trypanosomatidae_Leishmaniinae_Leptomonas_Leptomonas_pyrrhocoris	Leptomonas pyrrhocoris	0	0	0		2	2	0	0	0	0	0	0	0	0	2	0	0	0	0	0	0	0	0	0	0	0	0	0	0	0	0	0	0	0	0	0	0	0	0	0	0	0	0	0	0	0	0
Discoba	Euglenozoa_Kinetoplastea_Metakinetoplastina_Trypanosomatida_Trypanosomatidae_Phytomonas_Phytomonas_sp	Phytomonas sp	0	0	0		1	1	0	0	0	0	0	0	0	0	2	0	0	0	0	0	0	0	0	0	0	0	0	0	0	0	0	0	0	0	0	0	0	0	0	0	0	0	0	0	0	0	0
Discoba	Euglenozoa_Kinetoplastea_Metakinetoplastina_Trypanosomatida_Trypanosomatidae_Strigomonadinae_Angomonas_Angomonas_deanei	Angomonas deanei	0	0	0		3	5	0	0	0	0	0	0	0	0	0	0	0	0	0	0	0	0	0	0	0	0	0	0	0	0	0	0	0	0	0	0	0	0	0	0	0	0	0	0	0	0	0
Discoba	Euglenozoa_Kinetoplastea_Metakinetoplastina_Trypanosomatida_Trypanosomatidae_Strigomonadinae_Strigomonas_Strigomonas_culicis	Strigomonas culicis	0	0	0		1	4	0	0	0	0	0	0	0	0	0	0	0	0	0	0	0	0	0	0	0	0	0	0	0	0	0	0	0	0	0	0	0	0	0	0	0	0	0	0	0	0	0
Discoba	Euglenozoa_Kinetoplastea_Metakinetoplastina_Trypanosomatida_Trypanosomatidae_Trypanosoma_Schizotrypanum_Trypanosoma_cruzi	Trypanosoma cruzi	0	0	0		5	5	0	0	0	0	0	0	0	0	0	0	0	0	0	0	0	0	0	0	0	0	0	0	0	0	0	0	0	0	0	0	0	0	0	0	0	0	0	0	0	0	0
Discoba	Euglenozoa_Kinetoplastea_Metakinetoplastina_Trypanosomatida_Trypanosomatidae_Trypanosoma_Trypanozoon_Trypanosoma_brucei	Trypanosoma brucei	0	0	0		0	0	0	0	0	0	0	0	0	0	5	0	0	0	0	0	0	0	0	0	0	0	0	0	0	0	0	0	0	0	0	0	0	0	0	0	0	0	0	0	0	0	0
Discoba	Euglenozoa_Kinetoplastea_Prokinetoplastina_sp	Prokinetoplastina sp	0	0	0		0	2	0	0	0	0	0	0	0	0	0	0	0	0	0	0	0	0	0	0	0	0	0	0	0	0	0	0	0	0	0	0	0	0	0	0	0	0	0	0	0	0	0
Haptista	Haptophyta_Pavlovales_Pavlovaceae_Diacronema_Diacronema_sp_CCMP2436	sp CCMP2436	0	0	0		0	0	0	0	0	0	0	0	0	0	0	0	0	0	0	0	0	0	0	0	0	0	2	0	0	0	0	0	0	0	0	0	0	0	0	0	0	0	0	0	0	0	0
Haptista	Haptophyta_Pavlovales_Pavlovaceae_Exanthemachrysis_Exanthemachrysis_gayraliae	Exanthemachrysis gayraliae	0	0	0		0	0	0	0	0	0	0	0	0	0	0	0	0	0	0	0	0	0	0	0	0	0	1	0	0	0	0	0	0	0	0	0	0	0	0	0	0	0	0	0	0	0	0
Haptista	Haptophyta_Pavlovales_Pavlovaceae_Pavlova_Pavlova_gyrans	Pavlova gyrans	0	0	0		0	0	0	0	0	0	0	0	0	0	0	0	0	0	0	0	0	0	0	0	0	0	1	0	0	0	0	0	0	0	0	0	0	0	0	0	0	0	0	0	0	0	0
Haptista	Haptophyta_Prymnesiophyceae_Coccolithales_Coccolithaceae_Coccolithus_Coccolithus_braarudii	Coccolithus braarudii	0	0	0		0	0	0	0	0	0	0	0	0	0	0	0	0	0	0	0	0	0	0	0	1	0	0	0	0	0	0	0	0	0	0	0	0	0	0	0	0	0	0	0	0	0	0
Haptista	Haptophyta_Prymnesiophyceae_Coccosphaerales_Pontosphaeraceae_Scyphosphaera_Scyphosphaera_apsteinii	Scyphosphaera apsteinii	0	0	0		0	0	0	0	0	0	0	0	0	0	0	0	0	0	0	0	0	0	0	0	0	2	0	0	0	0	0	0	0	0	0	0	0	0	0	0	0	0	0	0	0	0	0
Haptista	Haptophyta_Prymnesiophyceae_Isochrysidales_Isochrysidaceae_Chrysotila_Chrysotila_carterae	Chrysotila carterae	0	0	0		0	0	0	0	0	0	0	0	0	0	0	0	0	0	0	0	0	0	2	0	1	0	0	0	0	0	0	0	0	0	0	0	0	0	0	0	0	0	0	0	0	0	0
Haptista	Haptophyta_Prymnesiophyceae_Isochrysidales_Isochrysidaceae_Isochrysis_Isochrysis_galbana	Isochrysis galbana	0	0	0		0	0	0	0	0	0	0	0	0	0	0	0	0	0	0	0	0	0	2	0	0	0	0	0	0	0	0	0	0	0	0	0	0	0	0	0	0	0	0	0	0	0	0
Haptista	Haptophyta_Prymnesiophyceae_Isochrysidales_Noelaerhabdaceae_Emiliania_Emiliania_huxleyi	Emiliania huxleyi	0	0	0		0	0	0	0	0	0	0	0	0	0	0	0	0	0	0	0	1	2	0	2	4	0	0	0	0	0	0	0	0	0	0	0	0	0	0	0	0	0	0	0	0	0	0
Haptista	Haptophyta_Prymnesiophyceae_Isochrysidales_Noelaerhabdaceae_Gephyrocapsa_Gephyrocapsa_oceanica	Gephyrocapsa oceanica	0	0	0		0	0	0	0	0	0	0	0	0	0	0	0	0	0	0	0	0	1	0	1	1	0	0	0	0	0	0	0	0	0	0	0	0	0	0	0	0	0	0	0	0	0	0
Haptista	Haptophyta_Prymnesiophyceae_Phaeocystales_Phaeocystaceae_Phaeocystis_Phaeocystis_antarctica	Phaeocystis antarctica	0	0	0		0	0	0	0	0	0	0	0	0	0	0	0	0	0	0	0	1	1	0	1	0	2	0	0	0	0	0	0	0	0	0	0	0	0	0	0	0	0	0	0	0	0	0
Haptista	Haptophyta_Prymnesiophyceae_Prymnesiales_Chrysochromulinaceae_Chrysochromulina_Chrysochromulina_rotalis	Chrysochromulina rotalis	0	0	0		0	0	0	0	0	0	0	0	0	0	0	0	0	0	0	0	0	0	0	0	1	1	0	0	0	0	0	0	0	0	0	0	0	0	0	0	0	0	0	0	0	0	0
Haptista	Haptophyta_Prymnesiophyceae_Prymnesiales_Prymnesiaceae_Haptolina_Haptolina_brevifila	Haptolina brevifila	0	0	0		0	0	0	0	0	0	0	0	0	0	0	0	0	0	0	0	1	0	0	0	2	0	0	0	0	0	0	0	0	0	0	0	0	0	0	0	0	0	0	0	0	0	0
Haptista	Haptophyta_Prymnesiophyceae_Prymnesiales_Prymnesiaceae_Prymnesium_Prymnesium_parvum_Prymnesium_parvum	Prymnesium parvum	0	0	0		0	0	0	0	0	0	0	0	0	0	0	0	0	0	0	0	1	4	0	0	0	0	0	0	0	0	0	0	0	0	0	0	0	0	0	0	0	0	0	0	0	0	0
Opisthokonta	Choanoflagellata_Acanthoecida_Acanthoecidae_Acanthoeca_Acanthoeca_spectabilis	Acanthoeca spectabilis	0	0	0		0	0	0	0	0	0	0	0	0	0	0	0	0	0	0	0	0	0	0	0	0	0	0	0	0	0	0	0	0	0	0	0	1	0	0	0	0	0	0	0	0	0	0
Opisthokonta	Choanoflagellata_Acanthoecida_Acanthoecidae_Helgoeca_Helgoeca_nana	Helgoeca nana	0	0	0		0	0	0	0	0	0	0	0	0	0	0	0	0	0	0	0	0	0	0	0	0	0	0	0	0	0	0	0	0	0	0	0	2	0	0	0	0	0	0	0	0	0	0
Opisthokonta	Choanoflagellata_Acanthoecida_Acanthoecidae_Savillea_Savillea_parva	Savillea parva	0	0	0		0	0	0	0	0	0	0	0	0	0	0	0	0	0	0	0	0	0	0	0	0	0	0	0	0	0	0	0	0	0	0	0	1	0	0	0	0	0	0	0	0	0	0
Opisthokonta	Choanoflagellata_Acanthoecida_Stephanoecidae_Didymoeca_Didymoeca_costata	Didymoeca costata	0	0	0		0	0	0	0	0	0	0	0	0	0	0	0	0	0	0	0	0	0	0	0	0	0	0	0	0	0	0	0	0	0	0	0	1	0	0	0	0	0	0	0	0	0	0
Opisthokonta	Choanoflagellata_Acanthoecida_Stephanoecidae_Stephanoeca_Stephanoeca_diplocostata	Stephanoeca diplocostata	0	0	0		0	0	0	0	0	0	0	0	0	0	0	0	0	0	0	0	0	0	0	0	0	0	0	0	0	0	0	0	0	0	0	0	2	0	0	0	0	0	0	0	0	0	0
Opisthokonta	Choanoflagellata_Craspedida_Salpingoecidae_Choanoeca_Choanoeca_perplexa	Choanoeca perplexa	0	0	0		0	0	0	0	0	0	0	0	0	0	0	0	0	0	0	0	0	0	0	0	0	0	0	0	0	0	0	0	0	0	0	0	0	0	2	0	0	0	0	0	0	0	0
Opisthokonta	Choanoflagellata_Craspedida_Salpingoecidae_Codosiga_Codosiga_hollandica	Codosiga hollandica	0	0	0		0	0	0	0	0	0	0	0	0	0	0	0	0	0	0	0	0	0	0	0	0	0	0	0	0	0	0	0	0	0	0	0	0	0	3	0	0	0	0	0	0	0	0
Opisthokonta	Choanoflagellata_Craspedida_Salpingoecidae_Hartaetosiga_Hartaetosiga_balthica	Hartaetosiga balthica	0	0	0		0	0	0	0	0	0	0	0	0	0	0	0	0	0	0	0	0	0	0	0	0	0	0	0	0	0	0	0	0	0	0	0	0	0	1	2	0	0	0	0	0	0	0
Opisthokonta	Choanoflagellata_Craspedida_Salpingoecidae_Microstomoeca_Microstomoeca_roanoka	Microstomoeca roanoka	0	0	0		0	0	0	0	0	0	0	0	0	0	0	0	0	0	0	0	0	0	0	0	0	0	0	0	0	0	0	0	0	0	0	0	0	0	1	1	0	0	0	0	0	0	0
Opisthokonta	Choanoflagellata_Craspedida_Salpingoecidae_Monosiga_Monosiga_brevicollis	Monosiga brevicollis	0	0	0		0	0	0	0	0	0	0	0	0	0	0	0	0	0	0	0	0	0	0	0	0	0	0	0	0	0	0	0	0	0	0	0	0	0	0	1	0	0	0	0	0	0	0
Opisthokonta	Choanoflagellata_Craspedida_Salpingoecidae_Mylnosiga_Mylnosiga_fluctuans	Mylnosiga fluctuans	0	0	0		0	0	0	0	0	0	0	0	0	0	0	0	0	0	0	0	0	0	0	0	0	0	0	0	0	0	0	0	0	0	0	0	0	0	2	0	0	0	0	0	0	0	0
Opisthokonta	Choanoflagellata_Craspedida_Salpingoecidae_Salpingoeca_Salpingoeca_rosetta	Salpingoeca rosetta	0	0	0		0	0	0	0	0	0	0	0	0	0	0	0	0	0	0	0	0	0	0	0	0	0	0	0	0	0	0	0	0	0	0	0	0	0	1	1	0	0	0	0	0	0	0
Opisthokonta	Filasterea_Capsaspora_Capsaspora_owczarzaki	Capsaspora owczarzaki	0	0	0		0	0	0	0	0	0	0	0	0	0	0	0	0	0	0	0	0	0	0	0	0	0	0	0	0	0	0	0	0	0	0	0	0	0	0	0	0	0	0	0	0	0	0
Opisthokonta	Fungi_Blastocladiomycota_Blastocladiomycetes_Blastocladiales_Blastocladiaceae_Allomyces_Allomyces_macrogynus	Allomyces macrogynus	2	0	0		0	0	0	0	0	0	0	0	0	0	0	0	9	0	0	0	0	0	0	0	0	0	0	0	0	0	0	0	0	0	0	0	0	0	0	0	0	0	0	0	0	0	0
Opisthokonta	Fungi_Chytridiomycota_Chytridiomycetes_Rhizophydiales_Batrachochytrium_Batrachochytrium_dendrobatidis	Batrachochytrium dendrobatidis	1	0	0		0	0	0	0	0	0	0	0	0	0	0	0	0	0	0	0	0	0	0	0	0	0	0	0	0	0	0	0	0	0	0	0	0	0	0	0	0	0	0	0	0	0	0
Opisthokonta	Fungi_Chytridiomycota_Chytridiomycetes_Spizellomycetales_Spizellomycetaceae_Spizellomyces_Spizellomyces_punctatus	Spizellomyces punctatus	1	0	0		0	0	0	0	0	0	0	0	0	0	0	0	1	0	0	0	0	0	0	0	0	0	0	0	0	0	0	0	0	0	0	0	0	0	0	0	0	0	0	0	0	0	0
Opisthokonta	Fungi_Chytridiomycota_Monoblepharidomycetes_Monoblepharidales_Gonapodyaceae_Gonapodya_Gonapodya_prolifera	Gonapodya prolifera	2	0	0		0	0	0	0	0	0	0	0	0	0	0	0	0	0	0	0	0	0	0	0	0	0	0	0	0	0	0	0	0	0	0	0	0	0	0	0	0	0	0	0	0	0	0
Opisthokonta	Fungi_Cryptomycota_Rozella_Rozella_allomycis	Rozella allomycis	1	0	0		0	0	0	0	0	0	0	0	0	0	0	0	0	0	0	0	0	0	0	0	0	0	0	0	0	0	0	0	0	0	0	0	0	0	0	0	0	0	0	0	0	0	0
Opisthokonta	Fungi_Dikarya_Ascomycota_Taphrinomycotina_Schizosaccharomycetes_Schizosaccharomycetales_Schizosaccharomycetaceae_Schizosaccharomyces_Schizosaccharomyces_pombe	Schizosaccharomyces pombe	0	0	0		0	0	0	0	0	0	0	0	0	0	0	0	1	0	0	0	0	0	0	0	0	0	0	0	0	0	0	0	0	0	0	0	0	0	0	0	0	0	0	0	0	0	0
Opisthokonta	Fungi_Dikarya_Ascomycota_saccharomyceta_Pezizomycotina_Pezizomycetes_Pezizales_Tuberaceae_Tuber_Tuber_melanosporum	Tuber melanosporum	0	0	0		0	0	0	0	0	0	0	0	0	0	0	0	0	1	0	0	0	0	0	0	0	0	0	0	0	0	0	0	0	0	0	0	0	0	0	0	0	0	0	0	0	0	0
Opisthokonta	Fungi_Dikarya_Ascomycota_saccharomyceta_Pezizomycotina_leotiomyceta_Eurotiomycetes_Eurotiomycetidae_Eurotiales_Aspergillaceae_Aspergillus_Aspergillus_subgen._Circumdati_Aspergillus_niger_Aspergillus_niger	Aspergillus niger	0	0	0		0	0	0	0	0	0	0	0	0	0	0	0	0	0	2	0	0	0	0	0	0	0	0	0	0	0	0	0	0	0	0	0	0	0	0	0	0	0	0	0	0	0	0
Opisthokonta	Fungi_Dikarya_Ascomycota_saccharomyceta_Pezizomycotina_leotiomyceta_Eurotiomycetes_Eurotiomycetidae_Eurotiales_Aspergillaceae_Aspergillus_Aspergillus_subgen._Circumdati_Aspergillus_oryzae_Aspergillus_oryzae	Aspergillus oryzae	0	0	0		0	0	0	0	0	0	0	0	0	0	0	0	0	0	2	0	0	0	0	0	0	0	0	0	0	0	0	0	0	0	0	0	0	0	0	0	0	0	0	0	0	0	0
Opisthokonta	Fungi_Dikarya_Ascomycota_saccharomyceta_Pezizomycotina_leotiomyceta_Eurotiomycetes_Eurotiomycetidae_Eurotiales_Aspergillaceae_Aspergillus_Aspergillus_subgen._Fumigati_Neosartorya_fumigata	Neosartorya fumigata	0	0	0		0	0	0	0	0	0	0	0	0	0	0	0	2	1	0	0	0	0	0	0	0	0	0	0	0	0	0	0	0	0	0	0	0	0	0	0	0	0	0	0	0	0	0
Opisthokonta	Fungi_Dikarya_Ascomycota_saccharomyceta_Pezizomycotina_leotiomyceta_Eurotiomycetes_Eurotiomycetidae_Eurotiales_Aspergillaceae_Aspergillus_Aspergillus_subgen._Nidulantes_Emericella_nidulans	Emericella nidulans	0	0	0		0	0	0	0	0	0	0	0	0	0	0	0	4	1	0	0	0	0	0	0	0	0	0	0	0	0	0	0	0	0	0	0	0	0	0	0	0	0	0	0	0	0	0
Opisthokonta	Fungi_Dikarya_Ascomycota_saccharomyceta_Pezizomycotina_leotiomyceta_Eurotiomycetes_Eurotiomycetidae_Eurotiales_Aspergillaceae_Penicillium_Penicillium_rubens_Penicillium_rubens	Penicillium rubens	0	0	0		0	0	0	0	0	0	0	0	0	0	0	0	0	0	1	0	0	0	0	0	0	0	0	0	0	0	0	0	0	0	0	0	0	0	0	0	0	0	0	0	0	0	0
Opisthokonta	Fungi_Dikarya_Ascomycota_saccharomyceta_Pezizomycotina_leotiomyceta_Eurotiomycetes_Eurotiomycetidae_Eurotiales_Trichocomaceae_Talaromyces_Talaromyces_sect._Talaromyces_Talaromyces_marneffei	Talaromyces marneffei	0	0	0		0	0	0	0	0	0	0	0	0	0	0	0	0	0	1	0	0	0	0	0	0	0	0	0	0	0	0	0	0	0	0	0	0	0	0	0	0	0	0	0	0	0	0
Opisthokonta	Fungi_Dikarya_Ascomycota_saccharomyceta_Pezizomycotina_leotiomyceta_Eurotiomycetes_Eurotiomycetidae_Onygenales_Ajellomycetaceae_Histoplasma_Ajellomyces_capsulatus	Ajellomyces capsulatus	0	0	0		0	0	0	0	0	0	0	0	0	0	0	0	1	1	0	0	0	0	0	0	0	0	0	0	0	0	0	0	0	0	0	0	0	0	0	0	0	0	0	0	0	0	0
Opisthokonta	Fungi_Dikarya_Ascomycota_saccharomyceta_Pezizomycotina_leotiomyceta_Eurotiomycetes_Eurotiomycetidae_Onygenales_Coccidioides_Coccidioides_immitis	Coccidioides immitis	0	0	0		0	0	0	0	0	0	0	0	0	0	0	0	0	1	0	0	0	0	0	0	0	0	0	0	0	0	0	0	0	0	0	0	0	0	0	0	0	0	0	0	0	0	0
Opisthokonta	Fungi_Dikarya_Ascomycota_saccharomyceta_Pezizomycotina_leotiomyceta_dothideomyceta_Dothideomycetes_Pleosporomycetidae_Pleosporales_Pleosporineae_Phaeosphaeriaceae_Parastagonospora_Phaeosphaeria_nodorum	Phaeosphaeria nodorum	0	0	0		0	0	0	0	0	0	0	0	0	0	0	0	2	5	0	0	0	0	0	0	0	0	0	0	0	0	0	0	0	0	0	0	0	0	0	0	0	0	0	0	0	0	0
Opisthokonta	Fungi_Dikarya_Ascomycota_saccharomyceta_Pezizomycotina_leotiomyceta_sordariomyceta_Leotiomycetes_Helotiales_Sclerotiniaceae_Sclerotinia_Sclerotinia_sclerotiorum	Sclerotinia sclerotiorum	0	0	0		0	0	0	0	0	0	0	0	0	0	0	0	3	5	0	0	0	0	0	0	0	0	0	0	0	0	0	0	0	0	0	0	0	0	0	0	0	0	0	0	0	0	0
Opisthokonta	Fungi_Dikarya_Ascomycota_saccharomyceta_Pezizomycotina_leotiomyceta_sordariomyceta_Sordariomycetes_Hypocreomycetidae_Hypocreales_Nectriaceae_Fusarium_Fusarium_graminearum	Fusarium graminearum	0	0	0		0	0	0	0	0	0	0	0	0	0	0	0	2	3	0	0	0	0	0	0	0	0	0	0	0	0	0	0	0	0	0	0	0	0	0	0	0	0	0	0	0	0	0
Opisthokonta	Fungi_Dikarya_Ascomycota_saccharomyceta_Pezizomycotina_leotiomyceta_sordariomyceta_Sordariomycetes_Hypocreomycetidae_Hypocreales_Nectriaceae_Fusarium_Fusarium_vanettenii	Fusarium vanettenii	0	0	0		0	0	0	0	0	0	0	0	0	0	0	0	1	3	1	0	0	0	0	0	0	0	0	0	0	0	0	0	0	0	0	0	0	0	0	0	0	0	0	0	0	0	0
Opisthokonta	Fungi_Dikarya_Ascomycota_saccharomyceta_Pezizomycotina_leotiomyceta_sordariomyceta_Sordariomycetes_Sordariomycetidae_Sordariales_Sordariaceae_Neurospora_Neurospora_crassa	Neurospora crassa	0	0	0		0	0	0	0	0	0	0	0	0	0	0	0	0	1	0	0	0	0	0	0	0	0	0	0	0	0	0	0	0	0	0	0	0	0	0	0	0	0	0	0	0	0	0
Opisthokonta	Fungi_Dikarya_Ascomycota_saccharomyceta_Saccharomycotina_Saccharomycetes_Saccharomycetales_Debaryomycetaceae_Candida_Lodderomyces_clade_Candida_Candida_albicans	Candida albicans	0	0	0		0	0	0	0	0	0	0	0	0	0	0	0	0	1	0	0	0	0	0	0	0	0	0	0	0	0	0	0	0	0	0	0	0	0	0	0	0	0	0	0	0	0	0
Opisthokonta	Fungi_Dikarya_Ascomycota_saccharomyceta_Saccharomycotina_Saccharomycetes_Saccharomycetales_Debaryomycetaceae_Debaryomyces_Debaryomyces_hansenii	Debaryomyces hansenii	0	0	0		0	0	0	0	0	0	0	0	0	0	0	0	0	1	0	0	0	0	0	0	0	0	0	0	0	0	0	0	0	0	0	0	0	0	0	0	0	0	0	0	0	0	0
Opisthokonta	Fungi_Dikarya_Ascomycota_saccharomyceta_Saccharomycotina_Saccharomycetes_Saccharomycetales_Dipodascaceae_Yarrowia_Yarrowia_lipolytica	Yarrowia lipolytica	0	0	0		0	0	0	0	0	0	0	0	0	0	0	0	2	1	0	0	0	0	0	0	0	0	0	0	0	0	0	0	0	0	0	0	0	0	0	0	0	0	0	0	0	0	0
Opisthokonta	Fungi_Dikarya_Ascomycota_saccharomyceta_Saccharomycotina_Saccharomycetes_Saccharomycetales_Saccharomycetaceae_Kluyveromyces_Kluyveromyces_lactis	Kluyveromyces lactis	0	0	0		0	0	0	0	0	0	0	0	0	0	0	0	1	1	0	0	0	0	0	0	0	0	0	0	0	0	0	0	0	0	0	0	0	0	0	0	0	0	0	0	0	0	0
Opisthokonta	Fungi_Dikarya_Ascomycota_saccharomyceta_Saccharomycotina_Saccharomycetes_Saccharomycetales_Saccharomycetaceae_Saccharomyces_Saccharomyces_cerevisiae	Saccharomyces cerevisiae	0	0	0		0	0	0	0	0	0	0	0	0	0	0	0	2	1	0	0	0	0	0	0	0	0	0	0	0	0	0	0	0	0	0	0	0	0	0	0	0	0	0	0	0	0	0
Opisthokonta	Fungi_Dikarya_Basidiomycota_Agaricomycotina_Agaricomycetes_Agaricomycetidae_Agaricales_Psathyrellaceae_Coprinopsis_Coprinopsis_cinerea	Coprinopsis cinerea	0	0	0		0	0	0	0	0	0	0	0	0	0	0	0	2	0	0	0	0	0	0	0	0	0	0	0	0	0	0	0	0	0	0	0	0	0	0	0	0	0	0	0	0	0	0
Opisthokonta	Fungi_Dikarya_Basidiomycota_Agaricomycotina_Agaricomycetes_Agaricomycetidae_Agaricales_Tricholomataceae_Laccaria_Laccaria_bicolor	Laccaria bicolor	0	0	0		0	0	0	0	0	0	0	0	0	0	0	0	4	1	0	0	0	0	0	0	0	0	0	0	0	0	0	0	0	0	0	0	0	0	0	0	0	0	0	0	0	0	0
Opisthokonta	Fungi_Dikarya_Basidiomycota_Agaricomycotina_Tremellomycetes_Tremellales_Cryptococcaceae_Cryptococcus_Cryptococcus_neoformans_species_complex_Cryptococcus_neoformans	Cryptococcus neoformans	0	0	0		0	0	0	0	0	0	0	0	0	0	0	0	0	1	0	0	0	0	0	0	0	0	0	0	0	0	0	0	0	0	0	0	0	0	0	0	0	0	0	0	0	0	0
Opisthokonta	Fungi_Dikarya_Basidiomycota_Pucciniomycotina_Pucciniomycetes_Pucciniales_Pucciniaceae_Puccinia_Puccinia_graminis	Puccinia graminis	0	0	0		0	0	0	0	0	0	0	0	0	0	0	0	4	5	0	0	0	0	0	0	0	0	0	0	0	0	0	0	0	0	0	0	0	0	0	0	0	0	0	0	0	0	0
Opisthokonta	Fungi_Dikarya_Basidiomycota_Ustilaginomycotina_Ustilaginomycetes_Ustilaginales_Ustilaginaceae_Ustilago_Ustilago_maydis	Ustilago maydis	0	0	0		0	0	0	0	0	0	0	0	0	0	0	0	2	2	0	0	0	0	0	0	0	0	0	0	0	0	0	0	0	0	0	0	0	0	0	0	0	0	0	0	0	0	0
Opisthokonta	Fungi_Microsporidia_Apansporoblastina_Nosematidae_Nosema_Nosema_bombycis	Nosema bombycis	0	0	0		0	0	0	0	0	0	0	0	0	0	0	1	0	0	0	0	0	0	0	0	0	0	0	0	0	0	0	0	0	0	0	0	0	0	0	0	0	0	0	0	0	0	0
Opisthokonta	Fungi_Microsporidia_Apansporoblastina_Unikaryonidae_Encephalitozoon_Encephalitozoon_cuniculi	Encephalitozoon cuniculi	0	0	0		0	0	0	0	0	0	0	0	0	0	0	1	0	0	0	0	0	0	0	0	0	0	0	0	0	0	0	0	0	0	0	0	0	0	0	0	0	0	0	0	0	0	0
Opisthokonta	Fungi_Microsporidia_Culicosporidae_Edhazardia_Edhazardia_aedis	Edhazardia aedis	0	0	0		0	0	0	0	0	0	0	0	0	0	0	1	0	0	0	0	0	0	0	0	0	0	0	0	0	0	0	0	0	0	0	0	0	0	0	0	0	0	0	0	0	0	0
Opisthokonta	Fungi_Mucoromycota_Glomeromycotina_Glomeromycetes_Glomerales_Glomeraceae_Rhizophagus_Rhizophagus_irregularis	Rhizophagus irregularis	0	0	0		0	0	0	0	0	0	0	0	0	0	0	0	1	2	0	0	0	0	0	0	0	0	0	0	0	0	0	0	0	0	0	0	0	0	0	0	0	0	0	0	0	0	0
Opisthokonta	Ichthyosporea_Ichthyophonida_Abeoforma_Abeoforma_whisleri	Abeoforma whisleri	0	0	0		0	0	0	0	0	0	0	0	0	0	0	0	0	0	0	0	0	0	0	0	0	0	0	0	0	0	0	0	0	0	0	0	0	5	0	0	0	0	0	0	0	0	0
Opisthokonta	Ichthyosporea_Ichthyophonida_Amoebidiaceae_Amoebidium_Amoebidium_parasiticum	Amoebidium parasiticum	0	0	0		0	0	0	0	0	0	0	0	0	0	0	0	0	0	0	0	0	0	0	0	0	0	0	0	0	0	0	0	0	0	0	0	0	2	0	0	0	0	0	0	0	0	0
Opisthokonta	Ichthyosporea_Ichthyophonida_Sphaeroforma_Sphaeroforma_arctica	Sphaeroforma arctica	0	0	0		0	0	0	0	0	0	0	0	0	0	0	0	0	0	0	0	0	0	0	0	0	0	0	0	0	0	0	0	0	0	0	0	0	4	0	0	0	0	0	0	0	0	0
Opisthokonta	Ichthyosporea_Pirum_Pirum_gemmata	Pirum gemmata	0	0	0		0	0	0	0	0	0	0	0	0	0	0	0	0	0	0	0	0	0	0	0	0	0	0	0	0	0	0	0	0	0	0	0	0	2	0	0	0	0	0	0	0	0	0
TSAR	Alveolata_Ciliophora_Intramacronucleata_Colpodea_Cyrtolophosidida_Cyrtolophosididae_Aristerostoma_Aristerostoma_sp	Aristerostoma sp	0	0	0		0	0	0	0	0	0	0	0	0	0	0	0	0	0	0	0	0	0	0	0	0	0	0	0	0	0	0	0	0	0	0	0	0	0	0	0	0	0	0	0	0	0	0
TSAR	Alveolata_Ciliophora_Intramacronucleata_Colpodea_Cyrtolophosidida_Platyophryidae_Platyophrya_Platyophrya_macrostoma	Platyophrya macrostoma	0	0	0		0	0	0	0	0	0	0	0	0	0	0	0	0	0	0	0	0	0	0	0	0	0	0	0	0	0	0	0	0	0	0	0	0	0	0	0	0	0	0	0	0	2	0
TSAR	Alveolata_Ciliophora_Intramacronucleata_Oligohymenophorea_Peniculida_Parameciidae_Paramecium_Paramecium_tetraurelia	Paramecium tetraurelia	0	0	0		0	0	0	0	0	0	0	0	0	0	0	0	0	0	0	0	0	0	0	0	0	0	0	0	0	0	0	0	0	0	0	0	0	0	0	0	0	0	0	0	0	0	0
TSAR	Alveolata_Ciliophora_Intramacronucleata_Oligohymenophorea_Scuticociliatia_Philasterida_Pseudocohnilembidae_Pseudocohnilembus_Pseudocohnilembus_persalinus	Pseudocohnilembus persalinus	0	0	0		0	0	0	0	0	0	0	0	0	0	0	0	0	0	0	0	0	0	0	0	0	0	0	0	0	0	0	0	0	0	0	0	0	0	0	0	0	0	0	0	0	0	0
TSAR	Alveolata_Ciliophora_Intramacronucleata_Spirotrichea_Choreotrichia_Tintinnida_Rhabdonellidae_Schmidingerella_Schmidingerella_taraikaensis	Schmidingerella taraikaensis	0	0	0		0	0	0	0	0	0	0	0	0	0	0	0	0	0	0	0	0	0	0	0	0	0	0	1	0	0	0	0	0	0	1	0	0	0	0	0	0	0	0	0	0	0	0
TSAR	Alveolata_Ciliophora_Intramacronucleata_Spirotrichea_Choreotrichia_Tintinnida_Xystonellidae_Favella_Favella_ehrenbergii	Favella ehrenbergii	0	0	0		0	0	0	0	0	0	0	0	0	0	0	0	0	0	0	0	0	0	0	0	0	0	0	1	0	0	0	0	0	0	1	0	0	0	0	0	0	0	0	0	0	0	0
TSAR	Alveolata_Ciliophora_Intramacronucleata_Spirotrichea_Hypotrichia_Euplotida_Euplotidae_Euplotes_Euplotes_focardii	Euplotes focardii	0	0	0		0	0	0	0	0	0	0	0	0	0	0	0	0	0	0	0	0	0	0	0	0	0	0	0	0	0	0	0	0	0	0	0	0	0	0	0	1	0	0	0	0	0	0
TSAR	Alveolata_Ciliophora_Intramacronucleata_Spirotrichea_Oligotrichia_Strombidiidae_Strombidium_Strombidium_rassoulzadegani	Strombidium rassoulzadegani	0	0	0		0	0	0	0	0	0	0	0	0	0	0	0	0	0	0	0	0	0	0	0	0	0	0	0	0	0	0	0	0	0	0	0	0	0	0	0	0	0	0	0	0	0	0
TSAR	Alveolata_Ciliophora_Intramacronucleata_Spirotrichea_Protocruziidia_Protocruzia_Protocruzia_adherens	Protocruzia adherens	0	0	0		0	0	0	0	0	0	0	0	0	0	0	0	0	0	0	0	0	0	0	0	0	0	0	0	0	0	0	0	0	0	0	0	0	0	0	0	0	0	0	0	0	0	0
TSAR	Alveolata_Ciliophora_Intramacronucleata_Spirotrichea_Stichotrichia_Sporadotrichida_Oxytrichidae_Stylonychinae_Sterkiella_Sterkiella_histriomuscorum	Sterkiella histriomuscorum	0	0	0		0	0	0	0	0	0	0	0	0	0	0	0	0	0	0	0	0	0	0	0	0	0	0	0	0	0	0	0	0	0	0	0	0	0	0	0	0	0	0	0	0	0	0
TSAR	Alveolata_Ciliophora_Intramacronucleata_Spirotrichea_Stichotrichia_Sporadotrichida_Oxytrichidae_Stylonychinae_Stylonychia_Stylonychia_lemnae	Stylonychia lemnae	0	0	0		0	0	0	0	0	0	0	0	0	0	0	0	0	0	0	0	0	0	0	0	0	0	0	0	0	0	0	0	0	0	0	0	0	0	0	0	0	0	0	0	0	0	0
TSAR	Alveolata_Ciliophora_Intramacronucleata_Spirotrichea_Stichotrichia_Urostylida_Pseudokeronopsidae_Pseudokeronopsis_Pseudokeronopsis_sp	Pseudokeronopsis sp	0	0	0		0	0	0	0	0	0	0	0	0	0	0	0	0	0	0	0	0	0	0	0	0	0	0	0	0	0	0	0	0	0	0	0	0	0	0	0	0	0	0	0	0	0	0
TSAR	Alveolata_Ciliophora_Postciliodesmatophora_Heterotrichea_Heterotrichida_Blepharismidae_Blepharisma_Blepharisma_japonicum	Blepharisma japonicum	0	0	0		0	0	0	0	0	0	0	0	0	0	0	0	0	0	0	0	0	0	0	0	0	0	0	0	0	0	0	0	0	0	0	0	0	0	0	0	0	0	0	0	0	0	0
TSAR	Alveolata_Ciliophora_Postciliodesmatophora_Heterotrichea_Heterotrichida_Condylostomatidae_Condylostoma_Condylostoma_magnum	Condylostoma magnum	0	0	0		0	0	0	0	0	0	0	0	0	0	0	0	0	0	0	0	0	0	0	0	0	0	0	0	0	0	0	0	0	0	0	0	0	0	0	0	0	1	0	0	0	0	0
TSAR	Alveolata_Colpodellida_Chromeraceae_Chromera_Chromera_velia	Chromera velia	0	0	0		0	0	0	0	0	0	0	0	0	0	0	0	0	0	0	0	0	0	0	0	0	0	0	0	0	0	0	0	0	0	0	0	0	0	0	0	0	0	1	0	0	1	0
TSAR	Alveolata_Colpodellida_Vitrellaceae_Vitrella_Vitrella_brassicaformis	Vitrella brassicaformis	0	0	0		0	0	0	0	0	0	0	0	0	0	0	0	0	0	0	0	0	0	0	0	0	0	0	0	0	0	0	0	0	0	0	0	0	0	0	0	0	0	0	0	0	3	0
TSAR	Alveolata_Dinophyceae_Dinoflagellata_sp_MGD_MRDRNA2	Dinoflagellata sp	0	0	0		0	0	0	0	0	0	0	0	0	0	0	0	0	0	0	0	0	0	0	0	0	0	0	1	0	0	0	0	0	0	0	0	0	0	0	0	0	0	4	0	57	15	0
TSAR	Alveolata_Dinophyceae_Dinophysiales_Dinophysiaceae_Dinophysis_Dinophysis_acuminata	Dinophysis acuminata	0	0	0		0	0	0	0	0	0	0	0	0	0	0	0	0	0	0	0	0	0	0	0	0	0	0	0	0	0	0	0	0	0	0	0	0	0	0	0	0	0	1	0	7	0	0
TSAR	Alveolata_Dinophyceae_Gonyaulacales_Amphidomataceae_Azadinium_Azadinium_spinosum	Azadinium spinosum	0	0	0		0	0	0	0	0	0	0	0	0	0	0	0	0	0	0	0	0	0	0	0	0	0	0	0	0	0	0	0	0	0	0	0	0	0	0	0	0	0	2	0	2	0	0
TSAR	Alveolata_Dinophyceae_Gonyaulacales_Ceratiaceae_Tripos_Tripos_fusus	Tripos fusus	0	0	0		0	0	0	0	0	0	0	0	0	0	0	0	0	0	0	0	0	0	0	0	0	0	0	2	0	0	0	0	0	0	0	0	0	0	0	0	0	0	0	0	14	0	0
TSAR	Alveolata_Dinophyceae_Gonyaulacales_Crypthecodiniaceae_Crypthecodinium_Crypthecodinium_cohnii	Crypthecodinium cohnii	0	0	0		0	0	0	0	0	0	0	0	0	0	0	0	0	0	0	0	0	0	0	0	0	0	0	0	0	0	0	0	0	0	0	0	0	0	0	0	0	0	0	0	10	0	9
TSAR	Alveolata_Dinophyceae_Gonyaulacales_Goniodomataceae_Gambierdiscus_Gambierdiscus_australes	Gambierdiscus australes	0	0	0		0	0	0	0	0	0	0	0	0	0	0	0	0	0	0	0	0	0	0	0	0	0	0	1	0	0	0	0	0	0	0	0	0	0	0	0	0	0	2	0	14	1	0
TSAR	Alveolata_Dinophyceae_Gonyaulacales_Goniodomataceae_Pyrodinium_Pyrodinium_bahamense	Pyrodinium bahamense	0	0	0		0	0	0	0	0	0	0	0	0	0	0	0	0	0	0	0	0	0	0	0	0	0	0	1	0	0	0	0	0	0	0	0	0	0	0	0	0	0	3	0	30	1	0
TSAR	Alveolata_Dinophyceae_Gonyaulacales_Gonyaulacaceae_Alexandrium_Alexandrium_catenella	Alexandrium catenella	0	0	0		0	0	0	0	0	0	0	0	0	0	0	0	0	0	0	0	0	0	0	0	0	0	0	0	0	0	0	0	0	0	0	0	0	0	0	0	0	0	5	0	21	0	0
TSAR	Alveolata_Dinophyceae_Gonyaulacales_Gonyaulacaceae_Gonyaulax_Gonyaulax_spinifera	Gonyaulax spinifera	0	0	0		0	0	0	0	0	0	0	0	0	0	0	0	0	0	0	0	0	0	0	0	0	0	0	0	0	0	0	0	0	0	0	0	0	0	0	0	0	0	0	0	6	0	0
TSAR	Alveolata_Dinophyceae_Gonyaulacales_Lingulodinium_Lingulodinium_polyedra	Lingulodinium polyedra	0	1	0		0	0	0	0	0	0	0	0	0	0	0	0	0	0	0	0	0	0	0	0	0	0	0	0	0	0	0	0	0	0	0	0	0	0	0	0	0	0	10	0	26	2	0
TSAR	Alveolata_Dinophyceae_Gonyaulacales_Protoceratiaceae_Protoceratium_Protoceratium_reticulatum	Protoceratium reticulatum	0	0	0		0	0	0	0	0	0	0	0	0	0	0	0	0	0	0	0	0	0	0	0	0	0	0	0	0	0	0	0	0	0	0	0	0	0	0	0	0	0	1	0	22	2	0
TSAR	Alveolata_Dinophyceae_Gymnodiniales_Gymnodiniaceae_Amphidinium_Amphidinium_carterae	Amphidinium carterae	0	0	0		0	0	0	0	0	0	0	0	0	0	0	0	0	0	0	0	0	0	0	0	0	0	0	0	0	0	0	0	0	0	0	0	0	0	0	0	0	0	0	0	17	0	0
TSAR	Alveolata_Dinophyceae_Gymnodiniales_Gymnodiniaceae_Gymnodinium_Gymnodinium_catenatum	Gymnodinium catenatum	0	0	0		0	0	0	0	0	0	0	0	0	0	0	0	0	0	0	0	0	0	0	0	0	0	0	1	0	0	0	0	0	0	0	0	0	0	0	0	0	0	4	0	5	1	0
TSAR	Alveolata_Dinophyceae_Gymnodiniales_Gymnodiniaceae_Togula_Togula_jolla	Togula jolla	0	0	0		0	0	0	0	0	0	0	0	0	0	0	0	0	0	0	0	0	0	0	0	0	0	0	0	0	0	0	0	0	0	0	0	0	0	0	0	0	0	2	0	15	3	0
TSAR	Alveolata_Dinophyceae_Gymnodiniales_Kareniaceae_Karenia_Karenia_brevis	Karenia brevis	0	0	0		0	0	0	0	0	0	0	0	0	0	0	0	0	0	0	0	0	0	0	0	0	0	0	2	0	0	0	0	0	0	0	0	0	0	0	0	0	0	1	0	41	5	0
TSAR	Alveolata_Dinophyceae_Noctilucales_Noctilucaceae_Noctiluca_Noctiluca_scintillans	Noctiluca scintillans	0	0	0		0	0	0	0	0	0	0	0	0	0	0	0	0	0	0	0	0	0	0	0	0	0	0	1	0	0	0	0	0	0	0	0	0	0	0	0	0	0	1	0	7	5	0
TSAR	Alveolata_Dinophyceae_Oxyrrhinales_Oxyrrhinaceae_Oxyrrhis_Oxyrrhis_marina	Oxyrrhis marina	0	0	0		0	0	0	0	0	0	0	0	0	0	0	0	0	0	0	0	0	0	0	0	0	0	0	0	0	0	0	0	0	0	0	0	0	0	0	0	0	0	1	0	12	0	0
TSAR	Alveolata_Dinophyceae_Peridiniales_Endodiniaceae_Brandtodinium_Zooxanthella_nutricula	Zooxanthella nutricula	0	0	0		0	0	0	0	0	0	0	0	0	0	0	0	0	0	0	0	0	0	0	0	0	0	0	0	0	0	0	0	0	0	0	0	0	0	0	0	0	0	0	0	10	0	2
TSAR	Alveolata_Dinophyceae_Peridiniales_Heterocapsaceae_Heterocapsa_Heterocapsa_arctica	Heterocapsa arctica	0	0	0		0	0	0	0	0	0	0	0	0	0	0	0	0	0	0	0	0	0	0	0	0	0	0	0	0	0	0	0	0	0	0	0	0	0	0	0	0	0	0	0	8	1	0
TSAR	Alveolata_Dinophyceae_Peridiniales_Kryptoperidiniaceae_Kryptoperidinium_Kryptoperidinium_foliaceum	Kryptoperidinium foliaceum	0	0	0		0	0	0	0	0	0	0	0	0	0	0	0	0	0	0	0	0	0	0	0	0	0	0	1	0	0	0	0	0	0	0	0	0	0	0	0	0	0	0	0	33	1	0
TSAR	Alveolata_Dinophyceae_Suessiales_Suessiaceae_Ansanella_Ansanella_granifera	Ansanella granifera	0	0	0		0	0	0	0	0	0	0	0	0	0	0	0	0	0	0	0	0	0	0	0	0	0	0	0	0	0	0	0	0	0	0	0	0	0	0	0	0	0	3	0	26	0	0
TSAR	Alveolata_Dinophyceae_Suessiales_Suessiaceae_Pelagodinium_Pelagodinium_beii	Pelagodinium beii	0	0	0		0	0	0	0	0	0	0	0	0	0	0	0	0	0	0	0	0	0	0	0	0	0	0	0	0	0	0	0	0	0	0	0	0	0	0	0	0	0	2	0	30	0	0
TSAR	Alveolata_Dinophyceae_Suessiales_Suessiaceae_Polarella_Polarella_glacialis	Polarella glacialis	0	0	0		0	0	0	0	0	0	0	0	0	0	0	0	0	0	0	0	0	0	0	0	0	0	0	0	0	0	0	0	0	0	0	0	0	0	0	0	0	0	5	0	6	0	0
TSAR	Alveolata_Dinophyceae_Suessiales_Symbiodiniaceae_Breviolum_Breviolum_minutum	Breviolum minutum	0	2	0		0	0	0	0	0	0	0	0	0	0	0	0	0	0	0	0	0	0	0	0	0	0	0	0	0	0	0	0	0	0	0	0	0	0	0	0	0	0	0	0	17	0	0
TSAR	Alveolata_Dinophyceae_Suessiales_Symbiodiniaceae_Cladocopium_Cladocopium_sp	Cladocopium sp	0	0	0		0	0	0	0	0	0	0	0	0	0	0	0	0	0	0	0	0	0	0	0	0	0	0	2	0	0	0	0	0	0	0	0	0	0	0	0	0	0	0	0	15	0	0
TSAR	Alveolata_Dinophyceae_Suessiales_Symbiodiniaceae_Durusdinium_Durusdinium_trenchii	Durusdinium trenchii	0	6	0		0	0	0	0	0	0	0	0	0	0	0	0	0	0	0	0	0	0	0	0	0	0	0	1	0	0	0	0	0	0	0	0	0	0	0	0	0	0	0	0	21	0	0
TSAR	Alveolata_Dinophyceae_Suessiales_Symbiodiniaceae_Effrenium_Effrenium_voratum	Effrenium voratum	0	12	0		0	0	0	0	0	0	0	0	0	0	0	0	0	0	0	0	0	0	0	0	0	0	0	0	0	0	0	0	0	0	0	0	0	0	0	0	0	0	0	0	43	0	0
TSAR	Alveolata_Dinophyceae_Suessiales_Symbiodiniaceae_Fugacium_Fugacium_kawagutii	Fugacium kawagutii	0	1	0		0	0	0	0	0	0	0	0	0	0	0	0	0	0	0	0	0	0	0	0	0	0	0	0	0	0	0	0	0	0	0	0	0	0	0	0	0	0	0	0	8	0	0
TSAR	Alveolata_Dinophyceae_Suessiales_Symbiodiniaceae_Symbiodinium_Symbiodinium_sp	Symbiodinium sp	0	5	0		0	0	0	0	0	0	0	0	0	0	0	0	0	0	0	0	0	0	0	0	0	0	0	1	0	0	0	0	0	0	0	0	0	0	0	0	0	0	0	0	22	0	0
TSAR	Alveolata_Dinophyceae_Syndiniales_Amoebophryaceae_Amoebophrya_Amoebophrya_sp_ex-Akashiwo-sanguinea	sp ex-Akashiwo-sanguinea	0	0	0		0	0	0	0	0	0	0	0	0	0	0	0	0	0	0	0	0	0	0	0	0	0	0	1	0	0	0	0	0	0	0	0	0	0	0	0	0	0	2	0	49	4	1
TSAR	Alveolata_Dinophyceae_Syndiniales_Syndiniaceae_Hematodinium_Hematodinium_sp_SG-2012	Hematodinium sp	0	0	0		0	0	0	0	0	0	0	0	0	0	0	0	0	0	0	0	0	0	0	0	0	0	0	0	0	0	0	0	0	0	0	0	0	0	0	0	0	0	0	0	3	3	0
TSAR	Alveolata_Dinophyceae_Thoracosphaerales_Thoracosphaeraceae_Apocalathium_Apocalathium_aciculiferum	Apocalathium aciculiferum	0	0	0		0	0	0	0	0	0	0	0	0	0	0	0	0	0	0	0	0	0	0	0	0	0	0	0	0	0	0	0	0	0	0	0	0	0	0	0	0	0	3	0	15	1	0
TSAR	Alveolata_Dinophyceae_Thoracosphaerales_Thoracosphaeraceae_Scrippsiella_Scrippsiella_trochoidea	Scrippsiella trochoidea	0	1	0		0	0	0	0	0	0	0	0	0	0	0	0	0	0	0	0	0	0	0	0	0	0	0	0	0	0	0	0	0	0	0	0	0	0	0	0	0	0	2	0	36	0	1
TSAR	Alveolata_Perkinsozoa_Perkinsea_Perkinsida_Perkinsidae_Perkinsus_Perkinsus_marinus	Perkinsus marinus	0	0	0		0	0	0	0	0	0	0	0	0	0	0	0	0	0	0	0	0	0	0	0	0	0	0	0	0	0	0	0	0	0	0	0	0	0	0	0	0	0	0	0	0	1	1
TSAR	Rhizaria_Aquavolonida_Lapot_Lapot_gusevi	Lapot gusevi	1	0	0		0	0	0	0	0	0	0	0	0	0	0	0	0	0	0	0	0	0	0	0	0	0	0	0	0	0	0	0	0	0	0	0	0	0	0	0	0	0	0	0	0	0	0
TSAR	Rhizaria_Cercozoa_Chlorarachniophyceae_Amorphochlora_Amorphochlora_amoebiformis	Amorphochlora amoebiformis	0	0	1		0	0	0	0	0	0	0	0	0	0	0	0	0	0	0	0	0	0	0	0	0	0	0	0	0	0	0	0	0	0	0	0	0	0	0	0	0	0	0	0	0	0	0
TSAR	Rhizaria_Cercozoa_Chlorarachniophyceae_Bigelowiella_Bigelowiella_longifila	Bigelowiella longifila	0	0	1		0	0	0	0	0	0	0	0	0	0	0	0	0	0	0	0	0	0	0	0	0	0	0	0	0	0	0	0	0	0	0	0	0	0	0	0	0	0	0	0	0	0	0
TSAR	Rhizaria_Cercozoa_Chlorarachniophyceae_Chlorarachnion_Chlorarachnion_reptans	Chlorarachnion reptans	0	0	2		0	0	0	0	0	0	0	0	0	0	0	0	0	0	0	0	0	0	0	0	0	0	0	0	0	0	0	0	0	0	0	0	0	0	0	0	0	0	0	0	0	0	0
TSAR	Rhizaria_Cercozoa_Chlorarachniophyceae_Gymnochlora_sp	Gymnochlora sp	0	0	1		0	0	0	0	0	0	0	0	0	0	0	0	0	0	0	0	0	0	0	0	0	0	0	0	0	0	0	0	0	0	0	0	0	0	0	0	0	0	0	0	0	0	0
TSAR	Rhizaria_Cercozoa_Chlorarachniophyceae_Lotharella_Lotharella_globosa	Lotharella globosa	0	0	1		0	0	0	0	0	0	0	0	0	0	0	0	0	0	0	0	0	0	0	0	0	0	0	0	0	0	0	0	0	0	0	0	0	0	0	0	0	0	0	0	0	0	0
TSAR	Rhizaria_Cercozoa_Chlorarachniophyceae_Norrisiella_Norrisiella_sphaerica	Norrisiella sphaerica	0	0	1		0	0	0	0	0	0	0	0	0	0	0	0	0	0	0	0	0	0	0	0	0	0	0	0	0	0	0	0	0	0	0	0	0	0	0	0	0	0	0	0	0	0	0
TSAR	Rhizaria_Cercozoa_Chlorarachniophyceae_Partenskyella_Partenskyella_glossopodia	Partenskyella glossopodia	0	0	0		0	0	0	0	0	0	0	0	0	0	0	0	0	0	0	0	0	0	0	0	0	0	0	0	0	0	0	0	0	0	0	0	0	0	0	0	0	0	0	0	0	0	0
TSAR	Rhizaria_Cercozoa_Glissomonadida_Pansomonadidae_Aurigamonas_Aurigamonas_solis	Aurigamonas solis	1	0	0		0	0	0	0	0	0	0	0	0	0	0	0	0	0	0	0	0	0	0	0	0	0	0	0	0	0	0	0	0	0	0	0	0	0	0	0	0	0	0	0	0	0	0
TSAR	Rhizaria_Cercozoa_Thecofilosea_Mataza_Mataza_sp	Mataza sp	0	0	0		0	0	0	0	0	0	0	0	0	0	0	0	0	0	0	0	0	0	0	0	0	0	0	0	0	0	0	0	0	0	0	0	0	0	0	0	0	3	0	0	0	0	0
TSAR	Rhizaria_Imbricatea_Silicofilosea_Euglyphida_Euglyphidae_Euglypha_Euglypha_rotunda	Euglypha rotunda	0	0	0		0	0	0	0	0	0	0	0	0	0	0	0	0	0	0	0	0	0	0	0	0	0	0	0	0	0	0	0	0	0	0	0	0	0	0	0	0	0	0	0	0	0	0
TSAR	Rhizaria_Imbricatea_Silicofilosea_Euglyphida_Paulinellidae_Paulinella_Paulinella_chromatophora	Paulinella chromatophora	1	0	0		0	0	0	0	0	0	0	0	0	0	0	0	0	0	0	0	0	0	0	0	0	0	0	0	0	0	0	0	0	0	0	0	0	0	0	0	0	0	0	0	0	0	0
TSAR	Rhizaria_Retaria_Foraminifera_Monothalamids_Reticulomyxidae_Reticulomyxa_Reticulomyxa_filosa	Reticulomyxa filosa	0	0	0		0	0	0	0	0	0	0	0	0	0	0	0	0	0	0	0	0	0	0	0	0	0	0	0	0	0	0	0	0	0	0	0	0	0	0	0	0	0	0	0	0	0	0
TSAR	Rhizaria_Retaria_Foraminifera_Rotaliida_Buliminacea_Buliminidae_Globobulimina_Globobulimina_sp_turgida-auriculata	sp turgida-auriculata	0	0	0		0	0	0	0	0	0	0	0	0	0	0	0	0	0	0	0	0	0	0	0	0	0	0	0	0	0	0	0	0	0	0	0	0	0	0	0	0	0	0	4	0	0	0
TSAR	Rhizaria_Retaria_Foraminifera_Rotaliida_Discorboidea_Rosalinidae_Rosalina_Rosalina_sp	Rosalina sp	0	0	0		0	0	0	0	0	0	0	0	0	0	0	0	0	0	0	0	0	0	0	0	0	0	0	0	0	0	0	0	0	0	0	0	0	0	0	0	0	0	0	1	0	0	0
TSAR	Rhizaria_Retaria_Foraminifera_Rotaliida_Elphidiidae_Elphidium_Elphidium_margaritaceum	Elphidium margaritaceum	0	0	0		0	0	0	0	0	0	0	0	0	0	0	0	0	0	0	0	0	0	0	0	0	0	0	0	0	0	0	0	0	0	0	0	0	0	0	0	0	0	0	2	0	0	0
TSAR	Rhizaria_Retaria_Foraminifera_Rotaliida_Rotaliacea_Rotaliidae_Ammonia_Ammonia_sp	Ammonia sp	0	0	0		0	0	0	0	0	0	0	0	0	0	0	0	0	0	0	0	0	0	0	0	0	0	0	0	0	0	0	0	0	0	0	0	0	0	0	0	0	0	0	2	0	0	0
TSAR	Rhizaria_Retaria_Polycystinea_Nassellaria_Plagiacanthidae_Lithomelissa_Lithomelissa_setosa	Lithomelissa setosa	0	0	0		0	0	0	0	0	0	0	0	0	0	0	0	0	0	0	0	0	0	0	0	0	0	0	0	0	0	0	0	0	0	0	0	0	0	0	0	0	0	0	0	0	0	0
TSAR	Stramenopiles_Bigyra_Labyrinthulomycetes_Thraustochytrida_Thraustochytriaceae_Aplanochytrium_Aplanochytrium_kerguelense	Aplanochytrium kerguelense	0	0	0		0	0	0	0	0	0	0	0	0	0	0	0	0	0	0	0	0	0	0	0	0	0	0	0	0	0	0	0	0	0	0	0	0	0	0	0	0	0	0	0	0	0	0
TSAR	Stramenopiles_Bigyra_Labyrinthulomycetes_Thraustochytrida_Thraustochytriaceae_Aurantiochytrium_Aurantiochytrium_limacinum_Aurantiochytrium_limacinum	Aurantiochytrium limacinum	0	0	0		0	0	0	0	0	0	0	0	0	0	0	0	0	0	0	0	0	0	0	0	0	0	0	0	0	0	0	0	0	0	0	0	0	0	0	0	0	0	0	0	0	0	0
TSAR	Stramenopiles_Bigyra_Labyrinthulomycetes_Thraustochytrida_Thraustochytriaceae_Hondaea_Hondaea_fermentalgiana	Hondaea fermentalgiana	0	0	0		0	0	0	0	0	0	0	0	0	0	0	0	0	0	0	0	0	0	0	0	0	0	0	0	0	0	0	0	0	0	0	0	0	0	0	0	0	0	0	0	0	0	0
TSAR	Stramenopiles_Bigyra_Labyrinthulomycetes_Thraustochytrida_Thraustochytriaceae_Schizochytrium_Schizochytrium_aggregatum	Schizochytrium aggregatum	0	0	0		0	0	0	0	0	0	0	0	0	0	0	0	0	0	0	0	0	0	0	0	0	0	0	0	0	0	0	0	0	0	0	0	0	0	0	0	0	0	0	0	0	0	0
TSAR	Stramenopiles_Bigyra_Opalozoa_Bicosoecida_Bicosoecida_sp	Bicosoecida sp	0	0	0		0	0	0	0	0	0	0	0	0	0	0	0	0	0	0	0	0	0	0	0	0	0	0	0	0	0	0	0	0	0	0	0	0	0	0	0	0	0	0	0	0	0	0
TSAR	Stramenopiles_Bigyra_Opalozoa_Nanomonadea_Incisomonas_Incisomonas_marina	Incisomonas marina	0	0	0		0	0	0	0	0	0	0	0	0	0	0	0	0	0	0	0	0	0	0	0	0	0	0	0	0	0	0	0	0	0	0	0	0	0	0	0	0	0	0	0	0	0	0
TSAR	Stramenopiles_Ochrophyta_Bacillariophyta_Bacillariophyceae_Bacillariophycidae_Bacillariales_Bacillariaceae_Cylindrotheca_Cylindrotheca_closterium	Cylindrotheca closterium	0	0	0		0	0	0	0	0	0	0	0	0	0	0	0	0	0	0	0	0	0	0	0	0	0	0	1	0	0	0	0	0	0	0	0	0	0	0	0	0	0	0	0	0	0	0
TSAR	Stramenopiles_Ochrophyta_Bacillariophyta_Bacillariophyceae_Bacillariophycidae_Bacillariales_Bacillariaceae_Fragilariopsis_Fragilariopsis_cylindrus	Fragilariopsis cylindrus	0	0	0		0	0	0	0	0	0	0	0	0	0	0	0	0	0	0	0	0	0	0	0	0	0	0	1	0	0	0	0	0	0	0	0	0	0	0	0	0	0	0	0	0	0	0
TSAR	Stramenopiles_Ochrophyta_Bacillariophyta_Bacillariophyceae_Bacillariophycidae_Bacillariales_Bacillariaceae_Nitzschia_Nitzschia_sp	Nitzschia sp	0	0	0		0	0	0	0	0	0	0	0	0	0	0	0	0	0	0	0	0	0	0	0	0	0	0	2	0	0	0	0	0	0	0	0	0	0	0	0	0	0	0	0	0	0	0
TSAR	Stramenopiles_Ochrophyta_Bacillariophyta_Bacillariophyceae_Bacillariophycidae_Bacillariales_Bacillariaceae_Pseudo-nitzschia_Pseudo-nitzschia_arenysensis	Pseudo-nitzschia arenysensis	0	0	0		0	0	0	0	0	0	0	0	0	0	0	0	0	0	0	0	0	0	0	0	0	0	0	1	0	0	0	0	0	0	0	0	0	0	0	0	0	0	0	0	0	0	0
TSAR	Stramenopiles_Ochrophyta_Bacillariophyta_Bacillariophyceae_Bacillariophycidae_Bacillariales_Bacillariaceae_Tryblionella_Tryblionella_compressa	Tryblionella compressa	0	0	0		0	0	0	0	0	0	0	0	0	0	0	0	0	0	0	0	0	0	0	0	0	0	0	1	0	0	0	0	0	0	0	0	0	0	0	0	0	0	0	0	0	0	0
TSAR	Stramenopiles_Ochrophyta_Bacillariophyta_Bacillariophyceae_Bacillariophycidae_Entomoneidaceae_Entomoneis_Entomoneis_sp	Entomoneis sp	0	0	0		0	0	0	0	0	0	0	0	0	0	0	0	0	0	0	0	0	0	0	0	0	0	0	1	0	0	0	0	0	0	0	0	0	0	0	0	0	1	0	0	0	0	0
TSAR	Stramenopiles_Ochrophyta_Bacillariophyta_Bacillariophyceae_Bacillariophycidae_Naviculales_Amphipleuraceae_Amphiprora_Amphiprora_paludosa	Amphiprora paludosa	0	0	0		0	0	0	0	0	0	0	0	0	0	0	0	0	0	0	0	0	0	0	0	0	0	0	1	0	0	0	0	0	0	0	0	0	0	0	0	0	1	0	0	0	0	0
TSAR	Stramenopiles_Ochrophyta_Bacillariophyta_Bacillariophyceae_Bacillariophycidae_Naviculales_Naviculaceae_Craspedostauros_Craspedostauros_australis	Craspedostauros australis	0	0	0		0	0	0	0	0	0	0	0	0	0	0	0	0	0	0	0	0	0	0	0	0	0	0	1	0	0	0	0	0	0	0	0	0	0	0	0	0	0	0	0	0	0	0
TSAR	Stramenopiles_Ochrophyta_Bacillariophyta_Bacillariophyceae_Bacillariophycidae_Naviculales_Phaeodactylaceae_Phaeodactylum_Phaeodactylum_tricornutum	Phaeodactylum tricornutum	0	0	0		0	0	0	0	0	0	0	0	0	0	0	0	0	0	0	0	0	0	0	0	0	0	0	1	0	0	0	0	0	0	0	0	0	0	0	0	0	0	0	0	0	0	0
TSAR	Stramenopiles_Ochrophyta_Bacillariophyta_Bacillariophyceae_Bacillariophycidae_Naviculales_Stauroneidaceae_Stauroneis_Stauroneis_constricta	Stauroneis constricta	0	0	0		0	0	0	0	0	0	0	0	0	0	0	0	0	0	0	0	0	0	0	0	0	0	0	0	0	0	0	0	0	0	0	0	0	0	0	0	0	0	0	0	0	0	0
TSAR	Stramenopiles_Ochrophyta_Bacillariophyta_Bacillariophyceae_Bacillariophycidae_Thalassiophysales_Catenulaceae_Amphora_Amphora_coffeiformis	Amphora coffeiformis	0	0	0		0	0	0	0	0	0	0	0	0	0	0	0	0	0	0	0	0	0	0	0	0	0	0	1	0	0	0	0	0	0	0	0	0	0	0	0	0	1	0	0	0	0	0
TSAR	Stramenopiles_Ochrophyta_Bacillariophyta_Coscinodiscophyceae_Chaetocerotophycidae_Chaetocerotales_Attheyaceae_Attheya_Attheya_septentrionalis	Attheya septentrionalis	0	0	0		0	0	0	0	0	0	0	0	0	0	0	0	0	0	0	0	0	0	0	0	0	0	0	1	0	0	0	0	0	0	0	0	0	0	0	0	0	0	0	0	0	0	0
TSAR	Stramenopiles_Ochrophyta_Bacillariophyta_Coscinodiscophyceae_Chaetocerotophycidae_Chaetocerotales_Chaetocerotaceae_Chaetoceros_Chaetoceros_affinis	Chaetoceros affinis	0	0	0		0	0	0	0	0	0	0	0	0	0	0	0	0	0	0	0	0	0	0	0	0	0	0	1	0	0	0	0	0	0	0	0	0	0	0	0	0	0	0	0	0	0	0
TSAR	Stramenopiles_Ochrophyta_Bacillariophyta_Coscinodiscophyceae_Chaetocerotophycidae_Leptocylindrales_Leptocylindraceae_Leptocylindrus_Leptocylindrus_danicus	Leptocylindrus danicus	0	0	0		0	0	0	0	0	0	0	0	0	0	0	0	0	0	0	0	0	0	0	0	0	0	0	2	0	0	0	0	0	0	0	0	0	0	0	0	0	0	0	0	0	0	0
TSAR	Stramenopiles_Ochrophyta_Bacillariophyta_Coscinodiscophyceae_Corethrophycidae_Corethrales_Corethraceae_Corethron_Corethron_hystrix	Corethron hystrix	0	0	0		0	0	0	0	0	0	0	0	0	0	0	0	0	0	0	0	0	0	0	0	0	0	0	2	0	0	0	0	0	0	0	0	0	0	0	0	0	0	0	0	0	0	0
TSAR	Stramenopiles_Ochrophyta_Bacillariophyta_Coscinodiscophyceae_Coscinodiscophycidae_Aulacoseiraceae_Aulacoseira_Aulacoseira_subarctica	Aulacoseira subarctica	0	0	0		0	0	0	0	0	0	0	0	0	0	0	0	0	0	0	0	0	0	0	0	0	0	0	1	0	0	0	0	0	0	0	0	0	0	0	0	0	0	0	0	0	0	0
TSAR	Stramenopiles_Ochrophyta_Bacillariophyta_Coscinodiscophyceae_Coscinodiscophycidae_Coscinodiscales_Coscinodiscaceae_Coscinodiscus_Coscinodiscus_wailesii	Coscinodiscus wailesii	0	0	0		0	0	0	0	0	0	0	0	0	0	0	0	0	0	0	0	0	0	0	0	0	0	0	1	0	0	0	0	0	0	0	0	0	0	0	0	0	0	0	0	0	0	0
TSAR	Stramenopiles_Ochrophyta_Bacillariophyta_Coscinodiscophyceae_Coscinodiscophycidae_Melosirales_Stephanopyxidaceae_Stephanopyxis_Stephanopyxis_turris	Stephanopyxis turris	0	0	0		0	0	0	0	0	0	0	0	0	0	0	0	0	0	0	0	0	0	0	0	0	0	0	1	0	0	0	0	0	0	0	0	0	0	0	0	0	0	0	0	0	0	0
TSAR	Stramenopiles_Ochrophyta_Bacillariophyta_Coscinodiscophyceae_Rhizosoleniophycidae_Rhizosoleniales_Rhizosoleniaceae_Dactyliosolen_Dactyliosolen_fragilissimus	Dactyliosolen fragilissimus	0	0	0		0	0	0	0	0	0	0	0	0	0	0	0	0	0	0	0	0	0	0	0	0	0	0	1	0	0	0	0	0	0	0	0	0	0	0	0	0	0	0	0	0	0	0
TSAR	Stramenopiles_Ochrophyta_Bacillariophyta_Coscinodiscophyceae_Rhizosoleniophycidae_Rhizosoleniales_Rhizosoleniaceae_Proboscia_Proboscia_alata	Proboscia alata	0	0	1		0	0	0	0	0	0	0	0	0	0	0	0	0	0	0	0	0	0	0	0	0	0	0	1	0	0	0	0	0	0	0	0	0	0	0	0	0	1	0	0	0	0	0
TSAR	Stramenopiles_Ochrophyta_Bacillariophyta_Coscinodiscophyceae_Rhizosoleniophycidae_Rhizosoleniales_Rhizosoleniaceae_Rhizosolenia_Rhizosolenia_setigera	Rhizosolenia setigera	0	0	0		0	0	0	0	0	0	0	0	0	0	0	0	0	0	0	0	0	0	0	0	0	0	0	1	0	0	0	0	0	0	0	0	0	0	0	0	0	0	0	0	0	0	0
TSAR	Stramenopiles_Ochrophyta_Bacillariophyta_Coscinodiscophyceae_Thalassiosirophycidae_Thalassiosirales_Skeletonemataceae_Skeletonema_Skeletonema_marinoi-dohrnii_complex_Skeletonema_dohrnii	Skeletonema dohrnii	0	0	0		0	0	0	0	0	0	0	0	0	0	0	0	0	0	0	0	0	0	0	0	0	0	0	1	0	0	0	0	0	0	0	0	0	0	0	0	0	0	0	0	0	0	0
TSAR	Stramenopiles_Ochrophyta_Bacillariophyta_Coscinodiscophyceae_Thalassiosirophycidae_Thalassiosirales_Thalassiosiraceae_Conticribra_Conticribra_weissflogii	Conticribra weissflogii	0	0	0		0	0	0	0	0	0	0	0	0	0	0	0	0	0	0	0	0	0	0	0	0	0	0	1	0	0	0	0	0	0	0	0	0	0	0	0	0	1	0	0	0	0	0
TSAR	Stramenopiles_Ochrophyta_Bacillariophyta_Coscinodiscophyceae_Thalassiosirophycidae_Thalassiosirales_Thalassiosiraceae_Detonula_Detonula_confervacea	Detonula confervacea	0	0	0		0	0	0	0	0	0	0	0	0	0	0	0	0	0	0	0	0	0	0	0	0	0	0	1	0	0	0	0	0	0	0	0	0	0	0	0	0	0	0	0	0	0	0
TSAR	Stramenopiles_Ochrophyta_Bacillariophyta_Coscinodiscophyceae_Thalassiosirophycidae_Thalassiosirales_Thalassiosiraceae_Stephanocyclus_Cyclotella_meneghiniana	Cyclotella meneghiniana	0	0	0		0	0	0	0	0	0	0	0	0	0	0	0	0	0	0	0	0	0	0	0	0	0	0	0	0	0	0	0	0	0	0	0	0	0	0	0	0	1	0	0	0	0	0
TSAR	Stramenopiles_Ochrophyta_Bacillariophyta_Coscinodiscophyceae_Thalassiosirophycidae_Thalassiosirales_Thalassiosiraceae_Thalassiosira_Thalassiosira_oceanica	Thalassiosira oceanica	0	0	0		0	0	0	0	0	0	0	0	0	0	0	0	0	0	0	0	0	0	0	0	0	0	0	1	0	0	0	0	0	0	0	0	0	0	0	0	0	0	0	0	0	0	0
TSAR	Stramenopiles_Ochrophyta_Bacillariophyta_Coscinodiscophyceae_Thalassiosirophycidae_Thalassiosirales_Thalassiosiraceae_Thalassiosira_Thalassiosira_pseudonana	Thalassiosira pseudonana	0	0	0		0	0	0	0	0	0	0	0	0	0	0	0	0	0	0	0	0	0	0	0	0	0	0	1	0	0	0	0	0	0	0	0	0	0	0	0	0	1	0	0	0	0	0
TSAR	Stramenopiles_Ochrophyta_Bacillariophyta_Fragilariophyceae_Fragilariophycidae_Cyclophorales_Cyclophoraceae_Astrosyne_Astrosyne_radiata	Astrosyne radiata	0	0	0		0	0	0	0	0	0	0	0	0	0	0	0	0	0	0	0	0	0	0	0	0	0	0	2	0	0	0	0	0	0	0	0	0	0	0	0	0	0	0	0	0	0	0
TSAR	Stramenopiles_Ochrophyta_Bacillariophyta_Fragilariophyceae_Fragilariophycidae_Cyclophorales_Cyclophoraceae_Cyclophora_Cyclophora_tenuis	Cyclophora tenuis	0	0	0		0	0	0	0	0	0	0	0	0	0	0	0	0	0	0	0	0	0	0	0	0	0	0	1	0	0	0	0	0	0	0	0	0	0	0	0	0	1	0	0	0	0	0
TSAR	Stramenopiles_Ochrophyta_Bacillariophyta_Fragilariophyceae_Fragilariophycidae_Fragilariales_Fragilariaceae_Asterionellopsis_Asterionellopsis_glacialis	Asterionellopsis glacialis	0	0	0		0	0	0	0	0	0	0	0	0	0	0	0	0	0	0	0	0	0	0	0	0	0	0	1	0	0	0	0	0	0	0	0	0	0	0	0	0	1	0	0	0	0	0
TSAR	Stramenopiles_Ochrophyta_Bacillariophyta_Fragilariophyceae_Fragilariophycidae_Fragilariales_Fragilariaceae_Synedropsis_Synedropsis_sp	Synedropsis sp	0	0	0		0	0	0	0	0	0	0	0	0	0	0	0	0	0	0	0	0	0	0	0	0	0	0	1	0	0	0	0	0	0	0	0	0	0	0	0	0	0	0	0	0	0	0
TSAR	Stramenopiles_Ochrophyta_Bacillariophyta_Fragilariophyceae_Fragilariophycidae_Fragilariales_Staurosiraceae_Staurosira_Staurosira_sp	Staurosira sp	0	0	0		0	0	0	0	0	0	0	0	0	0	0	0	0	0	0	0	0	0	0	0	0	0	0	1	0	0	0	0	0	0	0	0	0	0	0	0	0	0	0	0	0	0	0
TSAR	Stramenopiles_Ochrophyta_Bacillariophyta_Fragilariophyceae_Fragilariophycidae_Licmophorales_Licmophoraceae_Licmophora_Licmophora_paradoxa	Licmophora paradoxa	0	0	0		0	0	0	0	0	0	0	0	0	0	0	0	0	0	0	0	0	0	0	0	0	0	0	0	0	0	0	0	0	0	0	0	0	0	0	0	0	0	0	0	0	0	0
TSAR	Stramenopiles_Ochrophyta_Bacillariophyta_Fragilariophyceae_Fragilariophycidae_Rhabdonematales_Grammatophoraceae_Grammatophora_Grammatophora_oceanica	Grammatophora oceanica	0	0	0		0	0	0	0	0	0	0	0	0	0	0	0	0	0	0	0	0	0	0	0	0	0	0	1	0	0	0	0	0	0	0	0	0	0	0	0	0	0	0	0	0	0	0
TSAR	Stramenopiles_Ochrophyta_Bacillariophyta_Fragilariophyceae_Fragilariophycidae_Striatellales_Striatellaceae_Striatella_Striatella_unipunctata	Striatella unipunctata	0	0	0		0	0	0	0	0	0	0	0	0	0	0	0	0	0	0	0	0	0	0	0	0	0	0	2	0	0	0	0	0	0	0	0	0	0	0	0	0	0	0	0	0	0	0
TSAR	Stramenopiles_Ochrophyta_Bacillariophyta_Fragilariophyceae_Fragilariophycidae_Thalassionemales_Thalassionemataceae_Thalassionema_Thalassionema_frauenfeldii	Thalassionema frauenfeldii	0	0	0		0	0	0	0	0	0	0	0	0	0	0	0	0	0	0	0	0	0	0	0	0	0	0	0	0	0	0	0	0	0	0	0	0	0	0	0	0	1	0	0	0	0	0
TSAR	Stramenopiles_Ochrophyta_Bacillariophyta_Fragilariophyceae_Fragilariophycidae_Thalassionemales_Thalassionemataceae_Thalassiothrix_Thalassiothrix_antarctica	Thalassiothrix antarctica	0	0	0		0	0	0	0	0	0	0	0	0	0	0	0	0	0	0	0	0	0	0	0	0	0	0	1	0	0	0	0	0	0	0	0	0	0	0	0	0	1	0	0	0	0	0
TSAR	Stramenopiles_Ochrophyta_Bacillariophyta_Mediophyceae_Biddulphiophycidae_Eupodiscales_Odontellaceae_Odontella_Odontella_aurita	Odontella aurita	0	0	0		0	0	0	0	0	0	0	0	0	0	0	0	0	0	0	0	0	0	0	0	0	0	0	1	0	0	0	0	0	0	0	0	0	0	0	0	0	0	0	0	0	0	0
TSAR	Stramenopiles_Ochrophyta_Bacillariophyta_Mediophyceae_Biddulphiophycidae_Eupodiscales_Odontellaceae_Pseudictyota_Triceratium_dubium	Triceratium dubium	0	0	0		0	0	0	0	0	0	0	0	0	0	0	0	0	0	0	0	0	0	0	0	0	0	0	1	0	0	0	0	0	0	0	0	0	0	0	0	0	0	0	0	0	0	0
TSAR	Stramenopiles_Ochrophyta_Bacillariophyta_Mediophyceae_Biddulphiophycidae_Hemiaulales_Hemiaulaceae_Eucampia_Eucampia_antarctica	Eucampia antarctica	0	0	0		0	0	0	0	0	0	0	0	0	0	0	0	0	0	0	0	0	0	0	0	0	0	0	1	0	0	0	0	0	0	0	0	0	0	0	0	0	0	0	0	0	0	0
TSAR	Stramenopiles_Ochrophyta_Bacillariophyta_Mediophyceae_Biddulphiophycidae_Triceratiales_Triceratiaceae_Trieres_Trieres_chinensis	Trieres chinensis	0	0	0		0	0	0	0	0	0	0	0	0	0	0	0	0	0	0	0	0	0	0	0	0	0	0	1	0	0	0	0	0	0	0	0	0	0	0	0	0	0	0	0	0	0	0
TSAR	Stramenopiles_Ochrophyta_Bacillariophyta_Mediophyceae_Cymatosirophycidae_Cymatosirales_Cymatosiraceae_Arcocellulus_Arcocellulus_cornucervis	Arcocellulus cornucervis	0	0	0		0	0	0	0	0	0	0	0	0	0	0	0	0	0	0	0	0	0	0	0	0	0	0	1	0	0	0	0	0	0	0	0	0	0	0	0	0	1	0	0	0	0	0
TSAR	Stramenopiles_Ochrophyta_Bacillariophyta_Mediophyceae_Cymatosirophycidae_Cymatosirales_Cymatosiraceae_Extubocellulus_Extubocellulus_spinifer	Extubocellulus spinifer	0	0	0		0	0	0	0	0	0	0	0	0	0	0	0	0	0	0	0	0	0	0	0	0	0	0	0	0	0	0	0	0	0	0	0	0	0	0	0	0	1	0	0	0	0	0
TSAR	Stramenopiles_Ochrophyta_Bacillariophyta_Mediophyceae_Cymatosirophycidae_Cymatosirales_Cymatosiraceae_Minutocellus_Minutocellus_polymorphus	Minutocellus polymorphus	0	0	0		0	0	0	0	0	0	0	0	0	0	0	0	0	0	0	0	0	0	0	0	0	0	0	1	0	0	0	0	0	0	0	0	0	0	0	0	0	1	0	0	0	0	0
TSAR	Stramenopiles_Ochrophyta_Bacillariophyta_Mediophyceae_Lithodesmiophycidae_Lithodesmiales_Lithodesmiaceae_Ditylum_Ditylum_brightwellii	Ditylum brightwellii	0	0	0		0	0	0	0	0	0	0	0	0	0	0	0	0	0	0	0	0	0	0	0	0	0	0	1	0	0	0	0	0	0	0	0	0	0	0	0	0	0	0	0	0	0	0
TSAR	Stramenopiles_Ochrophyta_Bacillariophyta_Mediophyceae_Lithodesmiophycidae_Lithodesmiales_Lithodesmiaceae_Helicotheca_Helicotheca_tamesis	Helicotheca tamesis	0	0	0		0	0	0	0	0	0	0	0	0	0	0	0	0	0	0	0	0	0	0	0	0	0	0	1	0	0	0	0	0	0	0	0	0	0	0	0	0	0	0	0	0	0	0
TSAR	Stramenopiles_Ochrophyta_Chrysophyceae_Chromulinales_Chromulinaceae_Chromulina_Chromulina_nebulosa	Chromulina nebulosa	0	0	0		0	0	0	0	0	0	0	0	0	0	0	0	0	0	0	0	0	0	0	0	0	0	0	0	0	0	0	0	0	0	0	0	0	0	0	0	0	0	0	0	0	0	0
TSAR	Stramenopiles_Ochrophyta_Chrysophyceae_Chromulinales_Chromulinaceae_Pedospumella_Pedospumella_elongata	Pedospumella elongata	2	0	0		0	0	0	0	0	0	0	0	0	0	0	0	0	0	0	0	0	0	0	0	0	0	0	0	0	0	0	0	0	0	0	0	0	0	0	0	0	0	0	0	0	0	0
TSAR	Stramenopiles_Ochrophyta_Chrysophyceae_Chromulinales_Dinobryaceae_Dinobryon_Dinobryon_s	Dinobryon s	2	0	0		0	0	0	0	0	0	0	0	0	0	0	0	0	0	0	0	0	0	0	0	0	0	0	0	0	0	0	0	0	0	0	0	0	0	0	0	0	0	0	0	0	0	0
TSAR	Stramenopiles_Ochrophyta_Chrysophyceae_Chromulinales_Paraphysomonadaceae_Paraphysomonas_Paraphysomonas_bandaiensis	Paraphysomonas bandaiensis	1	0	0		0	0	0	0	0	0	0	0	0	0	0	0	0	0	0	0	0	0	0	0	0	0	0	0	0	0	0	0	0	0	0	0	0	0	0	0	0	0	0	0	0	0	0
TSAR	Stramenopiles_Ochrophyta_Chrysophyceae_Hydrurales_sp	Hydrurales sp	0	0	0		0	0	0	0	0	0	0	0	0	0	0	0	0	0	0	0	0	0	0	0	0	0	0	0	0	0	0	0	0	0	0	0	0	0	0	0	0	0	0	0	0	0	0
TSAR	Stramenopiles_Ochrophyta_Dictyochaceae_Octactis_speculum_	Octactis speculum	0	0	0		0	0	0	0	0	0	0	0	0	0	0	0	0	0	0	0	0	0	0	0	0	0	0	1	0	0	0	0	0	0	0	0	0	0	0	0	0	0	0	0	0	0	0
TSAR	Stramenopiles_Ochrophyta_Dictyochophyceae_Florenciellales_Florenciella_Florenciella_parvula	Florenciella parvula	0	0	0		0	0	0	0	0	0	0	0	0	0	0	0	0	0	0	0	0	0	0	0	0	0	0	3	0	0	0	0	0	0	0	0	0	0	0	0	0	0	0	0	0	0	0
TSAR	Stramenopiles_Ochrophyta_Dictyochophyceae_Pedinellales_Pedinella_Pedinella_sp	Pedinella sp	0	0	0		0	0	0	0	0	0	0	0	0	0	0	0	0	0	0	0	0	0	0	0	0	0	0	1	0	0	0	0	0	0	0	0	0	0	0	0	0	0	0	0	0	0	0
TSAR	Stramenopiles_Ochrophyta_Dictyochophyceae_Pedinellales_Pseudopedinella_Pseudopedinella_elastica	Pseudopedinella elastica	0	0	0		0	0	0	0	0	0	0	0	0	0	0	0	0	0	0	0	0	0	0	0	0	0	0	1	0	0	0	0	0	0	0	0	0	0	0	0	0	0	0	0	0	0	0
TSAR	Stramenopiles_Ochrophyta_Dictyochophyceae_Pedinellales_Pteridomonas_Pteridomonas_danica	Pteridomonas danica	0	0	0		0	0	0	0	0	0	0	0	0	0	0	0	0	0	0	0	0	0	0	0	0	0	0	1	0	0	0	0	0	0	0	0	0	0	0	0	0	0	0	0	0	0	0
TSAR	Stramenopiles_Ochrophyta_Dictyochophyceae_Rhizochromulinales_Rhizochromulina_Rhizochromulina_sp	Rhizochromulina sp	0	0	0		0	0	0	0	0	0	0	0	0	0	0	0	0	0	0	0	0	0	0	0	0	0	0	1	0	0	0	0	0	0	0	0	0	0	0	0	0	0	0	0	0	0	0
TSAR	Stramenopiles_Ochrophyta_Eustigmatophyceae_Eustigmatales_Monodopsidaceae_Microchloropsis_Microchloropsis_gaditana	Microchloropsis gaditana	0	0	0		0	0	0	0	0	0	0	0	0	0	0	0	0	0	0	0	0	0	0	0	0	0	0	1	0	0	0	0	0	0	0	0	0	0	0	0	0	0	0	0	0	0	0
TSAR	Stramenopiles_Ochrophyta_PX_clade_Phaeophyceae_Ectocarpales_Chordariaceae_Nemacystus_Nemacystus_decipiens	Nemacystus decipiens	0	0	0		0	0	0	0	0	0	0	0	0	0	0	0	0	0	0	0	0	0	0	0	0	0	0	1	0	0	0	0	0	0	0	0	0	0	0	0	0	0	0	0	0	0	0
TSAR	Stramenopiles_Ochrophyta_PX_clade_Phaeophyceae_Ectocarpales_Ectocarpaceae_Ectocarpus_Ectocarpus_siliculosus	Ectocarpus siliculosus	0	0	0		0	0	0	0	0	0	0	0	0	0	0	0	0	0	0	0	0	0	0	0	0	0	0	1	0	0	0	0	0	0	0	0	0	0	0	0	0	0	0	0	0	0	0
TSAR	Stramenopiles_Ochrophyta_PX_clade_Xanthophyceae_Tribonematales_Tribonemataceae_Tribonema_Tribonema_gayanum	Tribonema gayanum	0	0	0		0	0	0	0	0	0	0	0	0	0	0	0	0	0	0	0	0	0	0	0	0	0	0	0	0	0	0	0	0	0	0	0	0	0	0	0	0	0	0	0	0	0	0
TSAR	Stramenopiles_Ochrophyta_PX_clade_Xanthophyceae_Vaucheriales_Vaucheriaceae_Vaucheria_Vaucheria_litorea	Vaucheria litorea	0	0	0		0	0	0	0	0	0	0	0	0	0	0	0	0	0	0	0	0	0	0	0	0	0	0	1	0	0	0	0	0	0	0	0	0	0	0	0	0	0	0	0	0	0	0
TSAR	Stramenopiles_Ochrophyta_Pelagophyceae_Pelagomonadales_Aureococcus_Aureococcus_anophagefferens	Aureococcus anophagefferens	0	0	0		0	0	0	0	0	0	0	0	0	0	0	0	0	0	0	0	0	0	0	0	0	0	0	1	0	0	0	0	0	0	0	0	0	0	0	0	0	0	0	0	0	0	0
TSAR	Stramenopiles_Ochrophyta_Pelagophyceae_Pelagomonadales_Aureoumbra_Aureoumbra_lagunensis	Aureoumbra lagunensis	0	0	0		0	0	0	0	0	0	0	0	0	0	0	0	0	0	0	0	0	0	0	0	0	0	0	0	0	0	0	0	0	0	0	0	0	0	0	0	0	0	0	0	0	0	0
TSAR	Stramenopiles_Ochrophyta_Pelagophyceae_Pelagomonadales_Pelagococcus_Pelagococcus_subviridis	Pelagococcus subviridis	0	0	0		0	0	0	0	0	0	0	0	0	0	0	0	0	0	0	0	0	0	0	0	0	0	0	0	0	0	0	0	0	0	0	0	0	0	0	0	0	0	0	0	0	0	0
TSAR	Stramenopiles_Ochrophyta_Pelagophyceae_Pelagomonadales_Pelagomonadales_sp	Pelagomonadales sp	0	0	0		0	0	0	0	0	0	0	0	0	0	0	0	0	0	0	0	0	0	0	0	0	0	0	2	0	0	0	0	0	0	0	0	0	0	0	0	0	0	0	0	0	0	0
TSAR	Stramenopiles_Ochrophyta_Pelagophyceae_Pelagomonadales_Pelagomonas_Pelagomonas_calceolata	Pelagomonas calceolata	0	0	0		0	0	0	0	0	0	0	0	0	0	0	0	0	0	0	0	0	0	0	0	0	0	0	0	0	0	0	0	0	0	0	0	0	0	0	0	0	0	0	0	0	0	0
TSAR	Stramenopiles_Ochrophyta_Pelagophyceae_Pelagophyceae_sp	Pelagophyceae sp	0	0	0		0	0	0	0	0	0	0	0	0	0	0	0	0	0	0	0	0	0	0	0	0	0	0	2	0	0	0	0	0	0	0	0	0	0	0	0	0	0	0	0	0	0	0
TSAR	Stramenopiles_Ochrophyta_Pelagophyceae_Sarcinochrysidales_Chrysocystaceae_Chrysocystis_Chrysocystis_fragilis	Chrysocystis fragilis	0	0	0		0	0	0	0	0	0	0	0	0	0	0	0	0	0	0	0	0	0	0	0	0	0	0	0	0	0	0	0	0	0	0	0	0	0	0	0	0	0	0	0	0	0	0
TSAR	Stramenopiles_Ochrophyta_Pelagophyceae_Sarcinochrysidales_Sarcinochrysidaceae_Sargassococcus_Sargassococcus_sp	Sargassococcus sp	0	0	0		0	0	0	0	0	0	0	0	0	0	0	0	0	0	0	0	0	0	0	0	0	0	0	1	0	0	0	0	0	0	0	0	0	0	0	0	0	0	0	0	0	0	0
TSAR	Stramenopiles_Ochrophyta_Pelagophyceae_Sarcinochrysidales_sp	Sarcinochrysidales sp	0	0	0		0	0	0	0	0	0	0	0	0	0	0	0	0	0	0	0	0	0	0	0	0	0	0	1	0	0	0	0	0	0	0	0	0	0	0	0	0	0	0	0	0	0	0
TSAR	Stramenopiles_Ochrophyta_Pinguiophyceae_Pinguiochrysidales_Pinguiochrysidaceae_Phaeomonas_Phaeomonas_parva	Phaeomonas parva	0	0	0		0	0	0	0	0	0	0	0	0	0	0	0	0	0	0	0	0	0	0	0	0	0	0	1	0	0	0	0	0	0	0	0	0	0	0	0	0	1	0	0	0	0	0
TSAR	Stramenopiles_Ochrophyta_Pinguiophyceae_Pinguiochrysidales_Pinguiochrysidaceae_Pinguiococcus_Pinguiococcus_pyrenoidosus	Pinguiococcus pyrenoidosus	0	0	0		0	0	0	0	0	0	0	0	0	0	0	0	0	0	0	0	0	0	0	0	0	0	0	0	0	0	0	0	0	0	0	0	0	0	0	0	0	1	0	0	0	0	0
TSAR	Stramenopiles_Ochrophyta_Raphidophyceae_Chattonellales_Chattonellaceae_Chattonella_Chattonella_subsalsa	Chattonella subsalsa	0	0	0		0	0	0	0	0	0	0	0	0	0	0	0	0	0	0	0	0	0	0	0	0	0	0	2	0	0	0	0	0	0	0	0	0	0	0	0	0	1	0	0	0	0	0
TSAR	Stramenopiles_Ochrophyta_Raphidophyceae_Chattonellales_Chattonellaceae_Fibrocapsa_Fibrocapsa_japonica	Fibrocapsa japonica	0	0	0		0	0	0	0	0	0	0	0	0	0	0	0	0	0	0	0	0	0	0	0	0	0	0	1	0	0	0	0	0	0	0	0	0	0	0	0	0	0	0	0	0	0	0
TSAR	Stramenopiles_Ochrophyta_Raphidophyceae_Chattonellales_Chattonellaceae_Heterosigma_Heterosigma_akashiwo	Heterosigma akashiwo	0	0	0		0	0	0	0	0	0	0	0	0	0	0	0	0	0	0	0	0	0	0	0	0	0	0	2	0	0	0	0	0	0	0	0	0	0	0	0	0	0	0	0	0	0	0
TSAR	Stramenopiles_Ochrophyta_Synchromophyceae_Synchroma_Synchroma_pusillum	Synchroma pusillum	0	0	0		0	0	0	0	0	0	0	0	0	0	0	0	0	0	0	0	0	0	0	0	0	0	0	1	0	0	0	0	0	0	0	0	0	0	0	0	0	0	0	0	0	0	0
TSAR	Stramenopiles_Ochrophyta_Synurophyceae_Ochromonadales_Ochromonadaceae_Poterioochromonas_Poterioochromonas_sp	Poterioochromonas sp	1	0	0		0	0	0	0	0	0	0	0	0	0	0	0	0	0	0	0	0	0	0	0	0	0	0	0	0	0	0	0	0	0	0	0	0	0	0	0	0	0	0	0	0	0	0
TSAR	Stramenopiles_Ochrophyta_Synurophyceae_Ochromonadales_sp	Ochromonadales sp	1	0	0		0	0	0	0	0	0	0	0	0	0	0	0	0	0	0	0	0	0	0	0	0	0	0	0	0	0	0	0	0	0	0	0	0	0	0	0	0	0	0	0	0	0	0
TSAR	Stramenopiles_Ochrophyta_Synurophyceae_Synurales_Mallomonadaceae_Mallomonas_Mallomonas_sp	Mallomonas sp	0	0	0		0	0	0	0	0	0	0	0	0	0	0	0	0	0	0	0	0	0	0	0	0	0	0	0	0	0	0	0	0	0	0	0	0	0	0	0	0	0	0	0	0	0	0
TSAR	Stramenopiles_Oomycota_Albuginales_Albuginaceae_Albugo_Albugo_candida	Albugo candida	0	0	0		0	0	0	0	0	0	0	0	0	0	0	0	0	0	0	0	0	0	0	0	0	0	0	0	0	0	0	0	0	0	0	0	0	0	0	0	0	0	0	0	0	0	1
TSAR	Stramenopiles_Oomycota_Peronosporales_Peronosporaceae_Hyaloperonospora_Hyaloperonospora_arabidopsidis	Hyaloperonospora arabidopsidis	0	0	0		0	0	0	0	0	0	0	0	0	0	0	0	0	0	0	0	0	0	0	0	0	0	0	0	0	0	0	0	0	0	0	0	0	0	0	0	0	0	0	0	0	0	4
TSAR	Stramenopiles_Oomycota_Peronosporales_Peronosporaceae_Phytophthora_Phytophthora_infestans	Phytophthora infestans	0	0	0		0	0	0	0	0	0	0	0	0	0	0	0	0	0	0	0	0	0	0	0	0	0	0	0	0	0	0	0	0	0	0	0	0	0	0	0	0	0	0	0	0	0	19
TSAR	Stramenopiles_Oomycota_Peronosporales_Peronosporaceae_Phytophthora_Phytophthora_ramorum	Phytophthora ramorum	0	0	0		0	0	0	0	0	0	0	0	0	0	0	0	0	0	0	0	0	0	0	0	0	0	0	0	0	0	0	0	0	0	0	0	0	0	0	0	0	0	0	0	0	0	26
TSAR	Stramenopiles_Oomycota_Peronosporales_Peronosporaceae_Phytophthora_Phytophthora_sojae	Phytophthora sojae	0	0	0		0	0	0	0	0	0	0	0	0	0	0	0	0	0	0	0	0	0	0	0	0	0	0	0	0	0	0	0	0	0	0	0	0	0	0	0	0	0	0	0	0	0	31
TSAR	Stramenopiles_Oomycota_Peronosporales_Peronosporaceae_Plasmopara_Plasmopara_halstedii	Plasmopara halstedii	0	0	0		0	0	0	0	0	0	0	0	0	0	0	0	0	0	0	0	0	0	0	0	0	0	0	0	0	0	0	0	0	0	0	0	0	0	0	0	0	0	0	0	0	0	5
TSAR	Stramenopiles_Oomycota_Pythiales_Pythiaceae_Globisporangium_Globisporangium_ultimum	Globisporangium ultimum	0	0	0		0	0	0	0	0	0	0	0	0	0	0	0	0	0	0	0	0	0	0	0	0	0	0	0	0	0	0	0	0	0	0	0	0	0	0	0	0	0	0	0	0	0	2
TSAR	Stramenopiles_Oomycota_Pythiales_Pythiaceae_Phytopythium_Phytopythium_vexans	Phytopythium vexans	0	0	0		0	0	0	0	0	0	0	0	0	0	0	0	0	0	0	0	0	0	0	0	0	0	0	0	0	0	0	0	0	0	0	0	0	0	0	0	0	0	0	0	0	0	9
TSAR	Stramenopiles_Oomycota_Saprolegniales_Saprolegniaceae_Aphanomyces_Aphanomyces_astaci	Aphanomyces astaci	0	0	0		0	0	0	0	0	0	0	0	0	0	0	0	0	0	0	0	0	0	0	0	0	0	0	0	0	0	0	0	0	0	0	0	0	0	0	0	0	0	0	0	0	0	2
TSAR	Stramenopiles_Oomycota_Saprolegniales_Saprolegniaceae_Saprolegnia_Saprolegnia_diclina	Saprolegnia diclina	0	0	0		0	0	0	0	0	0	0	0	0	0	0	0	0	0	0	0	0	0	0	0	0	0	0	0	0	0	0	0	0	0	0	0	0	0	0	0	0	0	0	0	0	0	3
TSAR	Telonema_Telonema_subtile	Telonema subtile	0	0	0		0	0	0	0	0	0	0	0	0	0	0	0	0	0	0	0	0	0	0	0	0	0	0	0	0	0	0	0	0	0	0	0	0	0	0	0	0	0	0	0	0	0	0
Viridiplantae	Chlorophyta_Chlorophyceae_Chlamydomonadales_Chlamydomonadaceae_Chlamydomonas_reinhardtii	Chlamydomonas reinhardtii	0	1	0		0	0	0	0	0	0	0	0	0	0	0	0	0	0	0	0	0	0	0	0	0	0	0	0	0	0	0	1	0	0	0	0	0	0	0	0	0	0	0	0	0	0	0
Viridiplantae	Chlorophyta_Chlorophyceae_Chlamydomonadales_Volvocaceae_Volvox_carteri	Volvox carteri	0	1	0		0	0	0	0	0	0	0	0	0	0	0	0	0	0	0	0	0	0	0	0	0	0	0	0	0	0	1	1	0	0	0	0	0	0	0	0	0	0	0	0	0	0	0
Viridiplantae	Chlorophyta_Mamiellophyceae_Mamiellales_Bathycoccaceae_Ostreococcus_lucimarinus	Ostreococcus lucimarinus	0	0	0		0	0	0	0	0	0	0	0	0	0	0	0	0	0	0	0	0	0	0	0	0	0	0	0	1	0	0	0	0	0	0	0	0	0	0	0	0	0	0	0	0	0	0
Viridiplantae	Chlorophyta_Mamiellophyceae_Mamiellales_Bathycoccaceae_Ostreococcus_sp-RCC809	Ostreococcus sp-RCC809	0	0	0		0	0	0	0	0	0	0	0	0	0	0	0	0	0	0	0	0	0	0	0	0	0	0	0	1	0	0	0	0	1	0	0	0	0	0	0	0	0	0	0	0	0	0
Viridiplantae	Chlorophyta_Mamiellophyceae_Mamiellales_Bathycoccaceae_Ostreococcus_tauri	Ostreococcus tauri	0	0	0		0	0	0	0	0	0	0	0	0	0	0	0	0	0	0	0	0	0	0	0	0	0	0	0	0	1	0	0	0	0	0	0	0	0	0	0	0	0	0	0	0	0	0
Viridiplantae	Chlorophyta_Mamiellophyceae_Mamiellales_Mamiellaceae_Micromonas_pusilla	Micromonas pusilla	0	0	0		0	0	0	0	0	0	0	0	0	0	0	0	0	0	0	0	0	0	0	0	0	0	0	0	0	1	0	0	0	0	0	0	0	0	0	0	0	0	0	0	0	0	0
Viridiplantae	Chlorophyta_Mamiellophyceae_Mamiellales_Mamiellaceae_Micromonas_sp	Micromonas sp	0	0	0		0	0	0	0	0	0	0	0	0	0	0	0	0	0	0	0	0	0	0	0	0	0	0	0	0	1	0	0	0	0	0	0	0	0	0	0	0	0	0	0	0	0	0
Viridiplantae	Chlorophyta_Trebouxiophyceae_Chlorellales_Chlorellaceae_Chlorella_sp	Chlorella sp	0	1	0		0	0	0	0	0	0	0	0	0	0	0	0	0	0	0	1	0	0	0	0	0	0	0	0	0	0	0	0	0	3	0	0	0	0	0	0	0	0	0	0	0	0	0
Viridiplantae	Chlorophyta_Trebouxiophyceae_Coccomyxa_sp	Coccomyxa sp	0	1	0		0	0	0	0	0	0	0	0	0	0	0	0	0	0	0	1	0	0	0	0	0	0	0	0	0	0	0	0	0	0	0	0	0	0	0	0	2	0	0	0	0	0	0
Viridiplantae	Chlorophyta_Ulvophyceae_TCBD_clade_Bryopsidales_Halimedineae_Caulerpaceae_Caulerpa_Caulerpa_lentillifera	Caulerpa lentillifera	0	0	0		0	0	0	0	0	0	0	0	0	0	0	0	0	0	0	2	0	0	0	0	0	0	0	0	0	0	0	0	1	3	0	0	0	0	0	0	0	0	0	0	0	0	0
Viridiplantae	Chlorophyta_core_chlorophytes_Chlorodendrophyceae_Chlorodendrales_Chlorodendraceae_Tetraselmis_Tetraselmis_sp	Tetraselmis sp	0	0	0		0	0	0	0	0	0	0	0	0	0	0	0	0	0	0	0	0	0	0	0	0	0	0	0	0	0	0	0	0	0	0	0	0	0	0	0	0	0	0	0	0	0	0
Viridiplantae	Chlorophyta_core_chlorophytes_Chlorophyceae_CS_clade_Chlamydomonadales_Chlamydomonadaceae_Chlamydomonas_Chlamydomonas_reinhardtii	Chlamydomonas reinhardtii	0	1	0		0	0	0	0	0	0	0	0	0	0	0	0	0	0	0	0	0	0	0	0	0	0	0	0	0	0	0	1	0	0	0	0	0	0	0	0	0	0	0	0	0	0	0
Viridiplantae	Chlorophyta_core_chlorophytes_Chlorophyceae_CS_clade_Chlamydomonadales_Chlamydomonadaceae_Polytomella_Polytomella_parva	Polytomella parva	0	0	0		0	0	0	0	0	0	0	0	0	0	0	0	0	0	0	0	0	0	0	0	0	0	0	0	0	0	0	0	0	0	0	0	0	0	0	0	0	0	0	0	0	0	0
Viridiplantae	Chlorophyta_core_chlorophytes_Chlorophyceae_CS_clade_Chlamydomonadales_Volvocaceae_Volvox_Volvox_carteri	Volvox carteri	0	1	0		0	0	0	0	0	0	0	0	0	0	0	0	0	0	0	0	0	0	0	0	0	0	0	0	0	0	1	0	0	0	0	0	0	0	0	0	0	0	0	0	0	0	0
Viridiplantae	Chlorophyta_core_chlorophytes_Trebouxiophyceae_Chlorellales_Chlorellaceae_Chlorella_clade_Chlorella_Chlorella_variabilis	Chlorella variabilis	0	1	0		0	0	0	0	0	0	0	0	0	0	0	0	0	0	0	1	0	0	0	0	0	0	0	0	0	0	0	0	0	2	0	0	0	0	0	0	0	0	0	0	0	0	0
Viridiplantae	Chlorophyta_core_chlorophytes_Trebouxiophyceae_Elliptochloris_clade_Coccomyxa_Coccomyxa_subellipsoidea	Coccomyxa subellipsoidea	0	0	0		0	0	0	0	0	0	0	0	0	0	0	0	0	0	0	1	0	0	0	0	0	0	0	0	0	0	0	0	0	0	0	0	0	0	0	0	0	0	0	0	0	0	0
Viridiplantae	Chlorophyta_core_chlorophytes_Trebouxiophyceae_Picochlorum_Picochlorum_oklahomense	Picochlorum oklahomense	0	0	0		0	0	0	0	0	0	0	0	0	0	0	0	0	0	0	0	0	0	0	0	0	0	0	0	0	0	0	0	0	1	0	0	0	0	0	0	0	0	0	0	0	0	0
Viridiplantae	Glaucophyta_Glaucocystophyceae_Cyanophoraceae_Cyanophora_Cyanophora_paradoxa	Cyanophora paradoxa	0	0	0		0	0	0	0	0	0	0	1	0	0	0	0	0	0	0	0	0	0	0	0	0	0	0	0	0	0	0	0	0	0	0	0	0	0	0	0	0	0	0	0	0	0	0
Viridiplantae	Glaucophyta_Glaucocystophyceae_Cyanoptyche_Cyanoptyche_gloeocystis	Cyanoptyche gloeocystis	0	0	0		0	0	0	0	0	0	0	1	0	0	0	0	0	0	0	0	0	0	0	0	0	0	0	0	0	0	0	0	0	0	0	0	0	0	0	0	0	0	0	0	0	0	0
Viridiplantae	Glaucophyta_Glaucocystophyceae_Glaucocystales_Glaucocystaceae_Glaucocystis_Glaucocystis_nostochinearum	Glaucocystis nostochinearum	0	0	0		0	0	0	0	0	0	0	1	0	0	0	0	0	0	0	0	0	0	0	0	0	0	0	0	0	0	0	0	0	0	0	0	0	0	0	0	0	0	0	0	0	0	0
Viridiplantae	Glaucophyta_Glaucocystophyceae_Gloeochaetales_Gloeochaetaceae_Gloeochaete_Gloeochaete_wittrockiana	Gloeochaete wittrockiana	0	0	0		0	0	0	0	0	0	0	1	0	0	0	0	0	0	0	0	0	0	0	0	0	0	0	0	0	0	0	0	0	0	0	0	0	0	0	0	0	0	0	0	0	0	0
Viridiplantae	Streptophyta_Klebsormidiophyceae_Klebsormidiales_Klebsormidiaceae_Klebsormidium_Klebsormidium_subtile	Klebsormidium subtile	0	0	0		0	0	0	0	0	0	0	0	0	0	0	0	0	0	0	1	0	0	0	0	0	0	0	0	0	0	0	0	0	0	0	0	0	0	0	0	1	0	0	0	0	0	0
Viridiplantae	Streptophyta_Streptophytina_Charophyceae_Charales_Characeae_Chara_Chara_vulgaris	Chara vulgaris	0	0	0		0	0	0	0	0	0	0	0	0	0	0	0	0	0	0	0	0	0	0	0	0	0	0	0	0	0	0	0	0	0	0	0	0	0	0	0	0	0	0	0	0	0	0
Viridiplantae	Streptophyta_Streptophytina_Coleochaetophyceae_Coleochaetales_Coleochaetaceae_Coleochaete_Coleochaete_scutata	Coleochaete scutata	0	0	0		0	0	0	0	0	0	0	0	0	0	0	0	0	0	0	1	0	0	0	0	0	0	0	0	0	0	0	0	0	0	0	0	0	0	0	0	0	0	0	0	0	0	0
Viridiplantae	Streptophyta_Streptophytina_Zygnemophyceae_Zygnematophycidae_Zygnematales_Mesotaeniaceae_Cylindrocystis_Cylindrocystis_brebissonii	Cylindrocystis brebissonii	0	0	0		0	0	0	0	0	0	0	0	0	0	0	0	0	0	0	0	0	0	0	0	0	0	0	0	0	0	0	0	0	0	0	2	0	0	0	0	0	0	0	0	0	0	0
Viridiplantae	Streptophyta_Streptophytina_Zygnemophyceae_Zygnematophycidae_Zygnematales_Zygnemataceae_Netrium_Netrium_digitus	Netrium digitus	0	0	0		0	0	0	0	0	0	0	0	0	0	0	0	0	0	0	1	0	0	0	0	0	0	0	0	0	0	0	0	0	0	0	0	0	0	0	0	0	0	0	0	0	0	0
Viridiplantae	Rhodophyta_Bangiophyceae_Bangiales_Bangiaceae_Neopyropia_Pyropia_yezoensis	Pyropia yezoensis	0	0	0		0	0	0	0	1	0	0	0	0	0	0	0	0	0	0	0	0	0	0	0	0	0	0	0	0	0	0	0	0	0	0	0	0	0	0	0	0	0	0	0	0	0	0
Viridiplantae	Rhodophyta_Bangiophyceae_Bangiales_Bangiaceae_Porphyra_Porphyra_purpurea	Porphyra purpurea	0	0	0		0	0	0	0	1	0	0	0	0	0	0	0	0	0	0	0	0	0	0	0	0	0	0	0	0	0	0	0	0	0	0	0	0	0	0	0	0	0	0	0	0	0	0
Viridiplantae	Rhodophyta_Bangiophyceae_Cyanidiales_Cyanidiaceae_Galdieria_Galdieria_sulphuraria	Galdieria sulphuraria	0	0	0		0	0	0	0	0	2	0	0	0	0	0	0	0	0	0	0	0	0	0	0	0	0	0	0	0	0	0	0	0	0	0	0	0	0	0	0	0	0	0	0	0	0	0
Viridiplantae	Rhodophyta_Bangiophyceae_Porphyridiales_Porphyridiaceae_Timspurckia_Timspurckia_oligopyrenoides	Timspurckia oligopyrenoides	0	0	0		0	0	0	0	0	0	1	0	0	0	0	0	0	0	0	0	0	0	0	0	0	0	0	0	0	0	0	0	0	0	0	0	0	0	0	0	0	0	0	0	0	0	0
Viridiplantae	Rhodophyta_Compsopogonophyceae_Rhodochaetales_Rhodochaetaceae_Rhodochaete_Rhodochaete_pulchella	Rhodochaete pulchella	0	0	0		0	0	0	0	0	0	1	0	0	0	0	0	0	0	0	0	0	0	0	0	0	0	0	0	0	0	0	0	0	0	0	0	0	0	0	0	0	0	0	0	0	0	0
Viridiplantae	Rhodophyta_Florideophyceae_Hildenbrandiophycidae_Hildenbrandiales_Hildenbrandiaceae_Hildenbrandia_Hildenbrandia_rubra	Hildenbrandia rubra	0	0	0		0	0	0	0	2	0	0	0	0	0	0	0	0	0	0	0	0	0	0	0	0	0	0	0	0	0	0	0	0	0	0	0	0	0	0	0	0	0	0	0	0	0	0
Viridiplantae	Rhodophyta_Florideophyceae_Rhodymeniophycidae_Gigartinales_Gigartinaceae_Chondrus_Chondrus_crispus	Chondrus crispus	0	0	0		0	0	0	0	1	0	0	0	0	0	0	0	0	0	0	0	0	0	0	0	0	0	0	0	0	0	0	0	0	0	0	0	0	0	0	0	0	1	0	0	0	0	0
Viridiplantae	Rhodophyta_Florideophyceae_Rhodymeniophycidae_Gigartinales_Solieriaceae_Eucheuma_Eucheuma_denticulatum_	Eucheuma denticulatum	0	0	0		0	0	0	0	1	0	0	0	0	0	0	0	0	0	0	0	0	0	0	0	0	0	0	0	0	0	0	0	0	0	0	0	0	0	0	0	0	1	0	0	0	0	0
Viridiplantae	Rhodophyta_Florideophyceae_Rhodymeniophycidae_Gracilariales_Gracilariaceae_Agarophyton_Agarophyton_chilense	Agarophyton chilense	0	0	0		0	0	0	0	1	0	0	0	0	0	0	0	0	0	0	0	0	0	0	0	0	0	0	0	0	0	0	0	0	0	0	0	0	0	0	0	0	1	0	0	0	0	0
Viridiplantae	Rhodophyta_Stylonematophyceae_Stylonematales_Stylonemataceae_Purpureofilum_Purpureofilum_apyrenoidigerum	Purpureofilum apyrenoidigerum	0	0	0		0	0	0	0	0	0	2	0	0	0	0	0	0	0	0	0	0	0	0	0	0	0	0	0	0	0	0	0	0	0	0	0	0	0	0	0	0	0	0	0	0	0	0
Viridiplantae	Rhodophyta_Stylonematophyceae_sp_CCMP1999	Stylonematophyceae sp	0	0	0		0	0	0	0	1	0	1	0	0	0	0	0	0	0	0	0	0	0	0	0	0	0	0	0	0	0	0	0	0	0	0	0	0	0	0	0	0	0	0	0	0	0	0
[truncated: 24 more columns]

## Sheet: Table S4
Defined MIP paralog clade (and corresponding Suppl. Fig. number)	Amino acid residues conserved in >90% of the sequences (Numbers and first AA refers to E. coli AQPZ and second AA refers to that conserved in the clade)
AQP0_S2+AQPZEcoli.linsi	1MF 2FW 3RR 4KA 7AA 8EE 9CF 16VV 17FF 18GF 19GG 21GG 24VL 26AW 29FG 37AL 39VV 40AA 43FF 44GG 45LL 46TA 48LA 49TT 52FQ 55GG 56HH 58SS 59GG 61HH 63NN 64PP 65AA 66VV 67TT 69GA 71WL 73GG 74GS 75RQ 77PS 78AL 80ER 81VA 84YY 87AA 88QQ 90VL 91GG 92GA 94VA 95AG 96AA 97AA 99LL 100YY 102IV 103AT 104SP 108GR 109FG 114SN 116FL 128GG 130SS 132LG 135LT 138EE 140VF 141LL 142ST 144GQ 146LV 148VC 150HF 151GA 154DD…
AQP10_S9+AQPZEcoli.linsi	34IG 58SS 59GG 71WC 74GG 78AW 88QQ 103AY 108GG 112AT 113AA 115GI 116FF 126PP 138ED 139LQ 140VV 143AT 146LL 154DN 163PP 176IS 182NG 186NN 187PP 188AA 189RR 190SD 193VP 194AR 195IL 199GG 200WW 201AG 204QV 205LF
AQP11_S7+AQPZEcoli.linsi	8EE 12TT 14WQ 16VC 18GC 21GE 22SL 25LL 43FL 44GT 45LL 47VY 53AH 56HT 59GG 63NN 64PP 88QQ 92GA 103AW 113AH 123EC 126PP 134AA 138EE 167GH 173II 174HT 179PA 182NG 183TA 186NN 187PP 189RL 190SA 192AS 197QC 208FY 212PP
AQP12_S7+AQPZEcoli.linsi	8EE 31EE 33GG 35GW 37AG 40AG 42AD 46TT 59GG 63NN 64PP 72AL 87AA 88QQ 91GG 95AA 103AW 106KE 110DH 115GL 120GC 124HS 134AG 138EE 147LL 150HL 167GA 171TT 177SA 181TT 183TA 186NN 187PP 189RL 190SA 194AT 195IF 197QC 199GG 204QY 207FV 208FY 210VL 212PP 215GG 219GA
AQP13_S9+AQPZEcoli.linsi	64PP 66VV 87AA 88QQ 91GG 96AA 97AA 105GG 108GG 113AA 116FF 117AA 118SS 125SP 143AA 186NN 187PP 209WW
AQP14_S2+AQPZEcoli.linsi	16VV 25LL 40AA 42AA 44GG 55GG 57II 58SS 59GG 63NN 64PP 65AA 67TT 87AA 88QQ 91GG 100YY 134AA 135LL 138EE 163PP 165AA 166II 167GG 175LL
AQP15_S2+AQPZEcoli.linsi	7AA 8EE 11GG 12TT 17FF 22SS 43FF 44GG 47VV 58SS 59GG 61HH 63NN 64PP 65AA 67TT 70LL 84YY 87AA 88QQ 91GG 95AA 99LL 100YY 105GG 108GG 115GG 138EE 147LL 167GG 168LL 172LL 174HH 175LL 178II 181TT 184SS 186NN 187PP 188AA 189RR 190SS 194AA 206WW 208FF 209WW 212PP 215GG 216GG 227LL
AQP1_S2+AQPZEcoli.linsi	1MF 2FW 3RR 4KA 5LV 7AA 8EE 15LF 23AA 25LG 38GK 39VV 41LL 43FF 44GG 45LL 47VI 48LA 49TT 51AA 52FQ 55GG 56HH 57II 58SS 59GG 60GA 61HH 62FL 63NN 64PP 65AA 67TT 68IL 69GG 71WL 73GS 74GC 75RQ 77PS 84YY 87AA 88QQ 91GG 95AA 98LI 121YL 122GG 124HN 126PL 133SQ 134AG 138EE 142ST 144GQ 145FL 146LV 147LL 148VC 149IV 151GA 153TT 154DD 156FR 157AR 160GG 161FS 162AA 163PP 164IL 165AA 166II 167GG 169AS 170LV 17…
AQP2_S2+AQPZEcoli.linsi	1MM 2FW 3RR 4KA 5LV 7AA 8EE 9CF 10FL 11GA 12TT 13FL 15LF 17FF 18GF 19GG 20CL 21GG 22SS 23AA 24VL 29FW 30PP 34IP 35GS 37AL 38GQ 39VI 40AA 42AA 43FF 44GG 45LL 47VI 49TT 50ML 51AV 52FQ 54VL 55GG 56HH 58SS 59GG 60GA 61HH 62FI 63NN 64PP 65AA 66VV 67TT 68IV 69GA 70LC 71WL 73GG 77PS 79KL 80ER 81VA 83GF 84YY 85VV 87AA 88QQ 89VL 90VL 91GG 92GA 93IV 95AG 96AA 97AA 99LL 100YH 101LE 103AT 104SP 108GR 111AL 1…
AQP3_S9+AQPZEcoli.linsi	18GF 19GG 20CC 21GG 24VA 25LQ 28GL 29FS 31EG 34IG 36FF 37AL 38GT 40AN 42AA 43FF 44GG 45LF 50MG 58SS 59GG 61HH 62FL 63NN 64PP 65AA 66VV 67TT 68IF 75RR 78AW 80EK 82VP 88QQ 91GG 93IF 95AG 117AT 118SA 119NG 120GI 121YF 122GA 123ET 124HY 125SP 128GH 129YL 133SN 134AG 135LF 137VD 138EQ 141LG 142ST 145FL 148VC 151GA 154DD 155KP 158PP 160GG 162AE 167GG 170LV 173II 174HG 177SM 178IG 179PF 186NN 187PP 188A…
AQP4_S2+AQPZEcoli.linsi	1MF 2FW 5LV 8EE 11GA 14WI 15LF 16VV 18GL 21GG 22SS 23AT 24VI 26AW 35GD 37AV 38GL 39VI 40AS 41LL 42AC 43FF 44GG 45LL 47VI 48LA 49TT 51AV 52FQ 53AC 54VF 55GG 56HH 57II 58SS 59GG 61HH 62FI 63NN 64PP 65AA 66VV 67TT 69GA 70LM 71WV 73GT 77PS 79KA 80EK 83GF 84YY 87AA 88QQ 89VC 90VL 91GG 92GA 95AG 96AA 99LL 100YY 103AT 104SP 109FG 112AG 113AV 114ST 116FV 132LG 135LL 137VV 138EE 141LI 142ST 143AF 145FL 14…
AQP5_S2+AQPZEcoli.linsi	12TT 14WI 16VV 17FF 19GG 20CL 21GG 22SS 23AA 24VL 28GK 29FW 30PP 31ES 32LA 33GL 34IP 37AL 38GQ 39VI 42AA 43FF 44GG 45LL 46TA 47VI 48LG 49TT 52FQ 55GG 58SS 59GG 61HH 63NN 64PP 65AA 67TT 69GA 73GG 74GN 75RQ 76FI 77PS 80ER 84YY 87AA 88QQ 89VL 90VV 91GG 92GA 93II 94VA 95AG 96AA 97AG 98LI 99LL 100YY 104SP 108GR 109FG 110DN 111AL 112AA 114SN 116FL 119NN 120GT 125ST 127GG 134AA 136VV 137VV 138EE 140VI 1…
AQP6_S2+AQPZEcoli.linsi	4KA 8EE 9CF 10FL 12TT 16VV 17FF 19GG 21GG 22SS 29FW 30PP 33GL 34IP 37AL 38GQ 43FF 45LL 51AV 58SS 59GG 63NN 64PP 65AA 66VV 67TT 69GA 71WL 76FI 77PS 81VA 84YY 87AA 88QQ 89VL 91GG 95AG 96AA 99LL 104SP 114SN 132LG 133SQ 134AA 135LV 137VV 138EE 141LL 142ST 144GQ 145FL 146LV 147LL 148VC 150HF 151GA 152AS 153TT 154DD 161FS 162AP 163PA 166II 167GG 169AS 173IG 174HH 175LL 177SG 180VF 181TT 182NG 183TC 184…
AQP7_S9+AQPZEcoli.linsi	19GG 23AA 33GG 40AN 41LL 43FF 44GG 46TG 47VV 50MG 52FH 55GG 58SS 59GG 60GA 61HH 63NN 65AA 71WC 74GG 78AW 82VP 84YY 88QQ 91GG 92GS 93IF 95AA 96AA 108GG 112AT 113AA 115GI 116FF 118ST 125SY 134AG 135LF 142ST 145FL 147LL 151GD 154DN 157AA 160GG 167GG 169AL 170LV 173II 174HG 178IG 180VN 182NG 183TY 184SA 185VI 186NN 187PP 189RR 190SD 193VP 194AR 196FF 197QT 198GA 199GG 200WW 201AG 204QV 205LF 212PP 21…
AQP8_S6+AQPZEcoli.linsi	8EE 20CC 40AA 41LL 44GG 58SS 59GG 61HH 63NN 64PP 84YY 88QQ 91GG 95AG 96AA 115GA 138EE 142ST 167GG 186NN 187PP 188AA 189RR 192AG 193VP 200WW 205LH 206WW 208FY 209WW 211VG 212PP
AQP9_S9+AQPZEcoli.linsi	19GG 20CC 21GG 25LQ 28GL 29FS 34IG 38GT 42AG 43FF 50MA 52FY 55GG 56HG 58SS 59GG 61HH 63NN 64PP 65AA 66VV 69GA 70LM 74GG 80EK 82VP 84YY 87AA 88QQ 90VL 91GG 92GA 93IF 95AG 101LG 105GG 108GG 110DN 111AA 112AT 115GI 116FF 117AA 124HY 125SP 129YL 130SS 135LF 137VD 138EQ 139LV 145FL 151GA 152AI 154DD 158PP 160GG 163PP 167GG 168LL 170LI 176IS 178IG 180VN 182NG 186NN 187PP 188AA 189RR 190SD 191TL 193VP 1…
AQPX_Kineto_Exca_Beta_Alpha_S6+AQPZEcoli.linsi	7AA 8EE 11GG 12TT 13FF 16VV 17FL 43FI 44GG 45LF 46TM 52FF 56HY 58SS 59GG 61HH 62FF 63NN 64PP 65AA 69GA 84YY 88QQ 95AA 114SP 134AE 138ET 140VA 147LV 148VV 149IL 154DS 156FQ 161FF 163PG 164IF 165AA 167GG 168LM 178IG 183TG 185VF 186NN 187PP 188AA 192AG 194AQ 199GC 206WW 209WW 211VA 212PP 215GG
AQP_Inver_S13+AQPZEcoli.linsi	1MM 8EE 44GG 55GG 58SS 59GG 63NN 64PP 84YY 88QQ 91GG 95AG 115GG 138EE 167GG 182NG 186NN 187PP 193VP 200WW 209WW 211VG 212PP 215GG
AQPx_delta_gamma_Kinetoplastea_Excavata_S5+AQPZEcoli.linsi	8EE 11GG 13FF 44GG 52FF 54VF 55GG 56HY 58SS 59GG 60GG 61HH 63NN 64PP 66VV 84YY 87AA 88QQ 91GG 104SG 110DP 112AP 138EE 141LF 142ST 145FL 147LV 148VV 149IL 150HH 152AA 154DS 156FQ 162AY 163PG 165AA 167GG 182NG 185VF 186NN 187PP 189RV 191TT 193VL 205LL 206WW 208FY 215GG
Amoebozoa_I_Eumycetozoa_S4+AQPZEcoli.linsi	8EE 22SS 43FQ 48LA 58SS 59GG 63NN 64PP 65AA 66VV 88QQ 91GG 95AG 96AA
Ancryomonadida_I_S3+AQPZEcoli.linsi	29FF 33GG 48LL 58SS 59GG 61HH 62FF 63NN 64PP 75RR 84YY 88QQ 91GG 96AA 115GG 134AA 144GG 152AA 154DD 163PP 165AA 166II 180VV 186NN 187PP 188AA 189RR 194AA 206WW 215GG 216GG
Archaea_AQPM_S12+AQPZEcoli.linsi	7AA 8EE 11GG 12TT 15LL 16VV 19GG 21GG 33GG 34II 39VI 43FF 51AI 52FY 55GG 58SS 59GG 61HH 63NN 64PP 65AA 66VV 70LL 76FF 77PP 84YY 87AA 88QQ 91GG 96AS 108GG 111AA 120GG 122GG 124HT 128GG 134AA 138EE 142ST 143AF 145FL 146LM 149II 150HM 151GG 152AA 153TV 154DD 157AA 158PP 160GG 161FF 162AA 163PG 166II 167GG 168LL 170LV 178IG 182NG 184SS 186NN 187PP 188AA 189RR 191TF 192AG 193VP 202LG 206WW 211VI 212PP…
Archaea_AQPM_S8+AQPZEcoli.linsi	7AA 8EE 11GG 12TT 15LL 16VV 19GG 21GG 23AA 33GG 34II 35GG 38GG 43FF 55GG 58SS 59GG 61HH 63NN 64PP 65AA 66VV 67TT 68II 70LL 76FF 77PP 84YY 87AA 88QQ 91GG 108GG 111AA 115GG 120GG 122GG 126PP 128GG 134AA 138EE 149II 151GG 152AA 154DD 157AA 158PP 160GG 161FF 162AA 166II 167GG 168LL 173II 184SS 186NN 187PP 188AA 189RR 205LL 206WW 212PP 215GG 223YY 226LL
Archaea_AQPN_S12+AQPZEcoli.linsi	1MM 8EE 11GG 12TT 13FF 16VV 21GG 22SS 24VV 33GG 36FF 42AF 50MY 52FF 55GG 58SS 60GA 61HH 62FF 63NN 64PP 65AA 66VV 67TT 84YY 87AA 91GG 92GA 99LV 104SG 110DG 114SP 138EE 145FL 148VV 149II 163PG 166II 167GG 168LG 172LL 181TS 182NG 183TA 184SS 185VM 186NN 187PP 189RR 193VP 194AA 197QS 198GG 205LL 206WW 207FL 208FY 215GG 218II
Archaea_AQPZ_S12+AQPZEcoli.linsi	3RR 7AA 8EE 15LL 16VV 17FF 19GG 44GG 50MM 55GG 58SS 59GG 61HH 63NN 64PP 65AA 67TT 68II 84YY 88QQ 91GG 95AA 120GG 122GG 130SS 138EE 157AA 166II 167GG 172LL 174HH 179PP 181TT 184SS 186NN 187PP 188AA 189RR 198GG 200WW 206WW 209WW 212PP 213II 215GG 217II 218II
Archaea_I_S2+AQPZEcoli.linsi	3RR 7AA 8EE 15LL 16VV 17FF 19GG 22SS 44GG 50MM 55GG 58SS 59GG 61HH 63NN 64PP 65AA 67TT 68II 83GG 84YY 88QQ 91GG 95AA 99LL 120GG 122GG 130SS 138EE 148VV 155KK 157AA 166II 167GG 172LL 174HH 175LL 179PP 181TT 184SS 186NN 187PP 188AA 189RR 198GG 200WW 206WW 209WW 212PP 213II 215GG 216GG 217II 218II
Archaeplastida_III_Rhodophyta_S10+AQPZEcoli.linsi	122GG 123EE 126PP 138EE 154DD 163PP 167GG 179PP 186NN 187PP 188AA 199GG 200WW 206WW 212PP 215GG 219GG 223YY
Archaeplastida_II_Rhodophyta_S11+AQPZEcoli.linsi	1MM 5LL 13FF 14WW 25LL 36FF 38GG 40AA 44GG 55GG 58SS 59GG 61HH 63NN 66VV 67TT 76FF 84YY 87AA 88QQ 89VV 91GG 92GG 100YY 103AA 105GG 106KK 116FF 119NN 129YY 143AA 149II 153TT 154DD 158PP 159AA 163PP 167GG 186NN 187PP 189RR 195II 198GG 201AA 202LL 205LL 206WW 215GG 216GG 219GG 220GG 223YY 226LL 229KK
Archaeplastida_IV_Rhodopyta_S3+AQPZEcoli.linsi	122GG 138EE 145FF 149II 154DD 160GG 166II 167GG 169AA 174HH 175LL 181TT 186NN 187PP 188AA 189RR 190SS 206WW 209WW 212PP
Archaeplastida_I_Glaucophyta_S2+AQPZEcoli.linsi	3RR 7AA 8EE 16VV 17FF 20CC 21GG 23AA 24VV 41LL 43FF 44GG 55GG 56HH 58SS 59GG 60GG 61HH 63NN 65AA 66VV 67TT 84YY 87AA 88QQ 91GG 96AA 99LL
Bacteria_AQPM_S12+AQPZEcoli.linsi	8EE 11GG 12TT 15LL 16VV 19GG 21GG 37AG 39VI 42AA 43FF 47VV 52FY 55GG 58SS 59GG 62FI 63NN 64PP 65AA 66VV 67TT 70LL 71WA 78AW 81VV 84YY 87AA 88QQ 91GG 95AG 108GG 111AA 115GG 117AG 138EE 145FL 157AA 162AA 163PG 166II 167GG 168LL 170LV 174HI 179PP 181TT 184SS 186NN 187PP 188AA 189RR 198GG 204QQ 208FY 219GA
Bacteria_AQPN_S12+AQPZEcoli.linsi	1MM 8EE 11GG 15LL 16VV 17FF 19GG 23AA 38GG 43FF 44GG 55GG 58SS 59GG 61HH 63NN 64PP 66VV 67TT 84YY 88QQ 95AA 122GG 126PP 128GG 138EE 141LL 149II 166II 167GG 184SS 186NN 187PP 189RR 190SS 194AA 206WW 215GG
Bacteria_AQPX_S12+AQPZEcoli.linsi	8EE 11GG 12TT 42AA 44GG 47VL 58SS 59GG 61HH 63NN 64PP 65AA 66VV 84YY 88QQ 138EE 142ST 143AF 145FL 148VV 150HL 163PG 165AA 166II 167GG 182NG 185VF 186NN 187PP 188AA 219GA
Bacteria_AQPZ_Archaea_S12+AQPZEcoli.linsi	8EE 11GG 12TT 15LL 16VV 19GG 21GG 35GG 38GG 42AA 43FF 44GG 45LL 55GG 58SS 59GG 61HH 63NN 64PP 65AA 66VV 75RR 84YY 88QQ 91GG 119NN 138EE 142ST 145FF 153TT 162AA 166II 167GG 170LL 184SS 185VV 186NN 187PP 188AA 189RR 190SS 194AA 201AA 204QQ 206WW 208FF 212PP 215GG
Bacteria_AQPZ_S8+AQPZEcoli.linsi	8EE 11GG 12TT 15LL 16VV 19GG 21GG 35GG 38GG 42AA 43FF 44GG 45LL 51AA 55GG 58SS 59GG 61HH 63NN 64PP 65AA 66VV 75RR 84YY 88QQ 91GG 119NN 138EE 142ST 145FF 149II 153TT 162AA 166II 167GG 168LL 170LL 181TT 184SS 185VV 186NN 187PP 188AA 189RR 190SS 194AA 201AA 204QQ 206WW 208FF 212PP 215GG
Bacteria_GLPF_S11+AQPZEcoli.linsi	8EE 11GG 12TT 19GG 21GG 26AL 47VV 63NN 64PP 65AA 91GG 95AG 122GF 124HT 138EE 178IG 179PG 181TT 182NG 184SA 186NN 187PP 188AA 189RR 190SD 192AG 193VP 194AR 200WL 201AP 206WW 208FY 212PP
Bacteria_GLPF_S9+AQPZEcoli.linsi	61HH 63NN 64PP 65AA 66VV 69GA 70LL 73GF 76FF 80EK 88QQ 91GG 93IF 96AA 100YY 103AY 118SA 121YF 122GS 123ET 125SP 134AA 142ST 145FL 149II 151GA 154DD 157AN
Bacteria_GLPs_two_Archaea_S12+AQPZEcoli.linsi	63NN 64PP 65AA 88QQ 91GG 122GF 124HT 138EE 145FL 178IG 181TT 182NG 186NN 189RR 190SD 193VP 204QY 208FP 212PP
Bacteria_S6+AQPZEcoli.linsi	4KK 7AA 8EE 11GG 12TT 13FF 15LL 16VV 17FF 21GG 22ST 23AA 24VV 26AA 27AG 34IV 35GG 37AL 38GG 39VV 40AA 42AA 43FF 44GG 45LL 46TT 47VL 48LL 49TF 50ML 51AV 52FY 54VI 55GG 56HP 57II 58SS 59GG 60GC 61HH 62FV 63NN 64PP 65AA 66VV 67TT 69GG 74GG 81VA 84YY 87AA 88QQ 89VV 91GG 92GG 95AA 96AG 103AA 107TP 109FY 111AR 112AA 115GG 116FL 118SA 119NN 120GG 121YW 122GG 124HH 125SS 126PP 127GS 128GG 129YY 130SG 133…
Bib_Cnidaria_Ecdysozoa_Spiralia_part_S2+AQPZEcoli.linsi	63NN 64PP 91GG 138EE 167GG 186NN 187PP 205LH 206WW 209WW 215GG
Bib_Ecdysozoa_Spiralia_part_S2+AQPZEcoli.linsi	8EE 20CC 21GG 43FF 58SS 59GG 61HH 63NN 64PP 67TT 74GR 84YY 88QQ 91GG 95AG 96AA 99LL 138EE 151GA 154DD 167GG 175LL 181TT 186NN 189RR 206WW 209WW 215GG 223YY
Bib_S13+AQPZEcoli.linsi	58SS 63NN 64PP 87AA 88QQ 91GG 95AG 138EE 167GG 186NN 187PP 206WW 209WW 215GG
Cryptista_II_S4+AQPZEcoli.linsi	35GG 36FL 40AA 42AG 44GG 52FY 58SS 63NN 64PP 65AA 88QQ 91GG 104SP 115GP 120GG 138EE 142ST 151GA 154DD 163PP 167GG 178IG 179PP 181TT 182NG 186NN 187PP 188AA 189RR 194AA 223YY
Cryptista_I_S7+AQPZEcoli.linsi	40AA 44GG 58SS 61HH 63NN 64PP 65AA 84YY 88QQ 93II 116FF 120GG 127GG 138EE 154DD 159AA 163PP 167GG 179PP 181TT 187PP 188AA 189RR 194AA 212PP 220GG 223YY 226LL
Discoba_I_Kine_S9+AQPZEcoli.linsi	1MM 3RR 5LY 8EE 11GG 21GG 22ST 42AG 44GG 51AL 58SS 60GG 61HH 63NN 66VV 67TT 70LN 73GF 74GG 77PP 78AW 82VP 83GG 87AA 88QQ 91GG 100YY 116FL 138EE 142ST 145FL 154DD 158PP 159AA 163PP 165AA 167GG 169AL 178IG 186NN 187PP 190SD 193VP 194AR 202LF 207FY 208FF 209WW 212PP 215GG 219GG 221LF 223YY 228EP
Drip_Insecta_S2+AQPZEcoli.linsi	5LL 8EE 11GG 12TT 15LL 19GG 22SS 43FF 44GG 55GG 58SS 59GG 60GC 61HH 63NN 64PP 65AA 66VV 67TT 79KL 88QQ 91GG 92GA 95AG 116FL 117AG 138EE 142ST 143AF 145FL 152AV 154DD 167GG 168LL 174HH 175LL 182NG 184SS 186NN 187PP 188AA 189RR 192AG 193VP 194AA 195IV 200WW 206WW 207FV 208FY 209WW 211VG 212PP 215GG 220GG
Drip_S13+AQPZEcoli.linsi	1MM 5LL 8EE 11GG 12TT 15LL 19GG 43FF 44GG 55GG 58SS 59GG 61HH 63NN 64PP 65AA 66VV 67TT 88QQ 91GG 92GA 95AG 117AG 138EE 142ST 145FL 152AV 154DD 167GG 168LL 174HH 182NG 184SS 186NN 187PP 188AA 189RR 192AG 193VP 194AA 200WW 206WW 208FY 209WW 212PP 215GG 220GG
Eglp_S13+AQPZEcoli.linsi	8EE 12TT 15LL 20CC 44GG 58SS 59GG 61HH 63NN 64PP 88QQ 91GG 95AG 122GC 138EE 150HC 153TW 154DD 156FR 157AN 181TT 186NN 187PP 189RR 193VP 206WW
Eglp_insecta_S2+AQPZEcoli.linsi	8EE 12TT 15LL 20CC 44GG 58SS 59GG 61HH 63NN 64PP 84YY 88QQ 91GG 95AG 119NC 138EE 150HC 153TW 154DD 156FR 157AN 181TT 186NN 187PP 188AA 189RR 193VP 206WW
Fungi_III_microsporidia_S3+AQPZEcoli.linsi	1MM 8EE 13FF 16VV 17FF 18GG 22SS 23AA 61HH 62FF 63NN 64PP 65AA 67TT 84YY 88QQ 91GG 95AA 132LL 162AA 163PP 166II 167GG 170LL 186NN 187PP 192AA 200WW 206WW 215GG 219GG
Fungi_II_S9+AQPZEcoli.linsi	1MM 8EE 19GG 58SS 59GG 63NN 64PP 77PP 84YY 88QQ 91GG 178IG 181TT 186NN 189RR 190SD 199GG
Fungi_I_S2+AQPZEcoli.linsi	1MM 8EE 11GG 12TT 15LF 44GG 59GG 63NN 64PP 88QQ 104SP 113AL 134AG 138EE 142ST 145FL 166II 167GG 182NG 186NN 189RR 192AG 206WW 208FY 211VG 212PP 215GG
Fungi_XIPs_Pezi_S11+AQPZEcoli.linsi	58SS 59GG 61HH 64PP 67TT 84YY 88QQ 91GG 95AA 128GG 138EE 163PP 167GG
GIPs_Viridi_S11+AQPZEcoli.linsi	8EE 12TT 22SA 23AN 25LL 26AL 29FT 30PK 40AA 44GG 58SS 63NN 64PP 65AA 74GG 91GG 113AA 118SS 167GG 175LL 179PG 182NG 184SA 186NN 187PP 188AA 189RR 190SD 194AR 197QH 199GG 200WK 201AG 203ES 204QE 205LW 207FY 209WW 215GG
GLPs_Inverte_S13+AQPZEcoli.linsi	58SS 63NN 64PP 84YY 88QQ 91GG 92GA 126PP 137VD 138EQ 145FL 154DD 167GG 180VN 182NG 186NN 187PP 188AA 190SD 193VP 194AR 215GG
HIPs_S4+AQPZEcoli.linsi	3RR 7AA 8EE 11GG 12TT 16VV 19GG 20CC 21GG 22SS 24VV 26AA 28GG 37AA 40AA 44GG 45LL 51AA 53AA 55GG 57II 58SS 59GG 60GG 61HH 63NN 64PP 65AA 66VV 67TT 74GG 84YY 88QQ 91GG 93II 96AA 138EE 141LL 148VV 151GG 152AA 154DD 158PP 162AA 163PP 166II 167GG 169AA 174HH 175LL 179PP 181TT 184SS 186NN 187PP 188AA 189RR 190SS 194AA 198GG 209WW 212PP 215GG 223YY
Haptista_III_S10+AQPZEcoli.linsi	11GG 12TT 19GG 20CC 21GG 24VV 40AA 44GG 47VV 58SS 59GG 61HH 63NN 64PP 65AA 66VV 67TT 70LL 77PP 84YY 88QQ 91GG 100YY 115GG 117AA 128GG 134AA
Haptista_II_S7+AQPZEcoli.linsi	27AA 52FF 63NN 67TT 72AA 87AA 88QQ 91GG 95AA 126PP 134AA 138EE 187PP 196FF 220GG
Haptista_IV_S10+AQPZEcoli.linsi	8EE 11GG 12TT 15LL 16VV 19GG 20CC 44GG 47VV 58SS 59GG 61HH 63NN 64PP 65AA 66VV 67TT 72AA 87AA 88QQ 91GG 96AA 111AA 158PP 163PP 167GG 186NN 187PP 188AA 189RR 199GG 219GG
Haptista_I_S6+AQPZEcoli.linsi	7AA 8EE 11GG 15LL 16VV 44GG 58SS 59GG 61HH 62FF 63NN 64PP 65AA 67TT 74GG 84YY 88QQ 91GG 95AA 96AA 116FF 134AA 141LL 144GG 151GG 165AA 186NN 187PP 188AA 190SS 198GG 202LL 212PP 215GG 219GG 231DD
Haptista_VII_Prymnesiophyceae_S3+AQPZEcoli.linsi	39VV 43FF 44GG 56HH 59GG 60GG 61HH 63NN 65AA 66VV 67TT 74GG 84YY 87AA 88QQ 91GG 96AA 99LL 134AA 138EE 144GT 147LL 148VV 149IL 152AA 162AA 163PP 166II 167GG 169AA 178II 179PP 181TT 182NG 183TC 184SS 185VI 186NN 187PP 189RR 190SS 191TF 192AG 193VP 194AA 195IV 200WW 206WW 209WW 212PP 215GG
Haptista_VI_S10+AQPZEcoli.linsi	7AA 8EE 11GG 12TT 19GG 21GG 24VV 35GG 44GG 47VV 51AA 58SS 59GG 61HH 63NN 64PP 65AA 66VV 67TT 84YY 87AA 88QQ 91GG 118SS 126PP 130SS 138EE 143AA 162AA 167GG 179PP 181TT 186NN 187PP 188AA 189RR 199GG 200WW
Haptista_V_S10+AQPZEcoli.linsi	8EE 11GG 12TT 13FF 19GG 21GG 40AA 44GG 47VV 58SS 61HH 63NN 64PP 65AA 66VV 67TT 88QQ 91GG 109FF 138EE 167GG 179PP 186NN 187PP 188AA 189RR 212PP 215GG
LIPs_Alve_Stra_S7+AQPZEcoli.linsi	8EE 11GG 35GG 46TH 54VD 59GG 63NN 64PP 106KG 107TP 134AE 141LL 169AR 182NG 186NN 187PP 204QH 208FY 209WW
MDC1_Fungi_Amoebozoa_SAR_S7+AQPZEcoli.linsi	4KA 7AG 8EE 12TT 54VF 58SS 59GG 63NN 64PP 77PS 88QQ 134AF 141LF 144GA 145FF 150HY 160GG 161FF 162AA 163PP 166II 167GG 182NG 186NN 187PP 189RR 200WW
MIPB_S3+AQPZEcoli.linsi	6AA 9CC 13FF 26AA 30PP 33GG 35GG 36FF 40AA 44GG 53AA 63NN 64PP 66VV 72AA 74GG 88QQ 91GG 105GG 110DD 117AA 120GG 127GG 138EE 145FF 146LL 152AA 153TT 159AA 161FF 164II 166II 167GG 169AA 186NN 188AA 189RR 192AA 206WW 209WW 212PP 215GG 216GG 217II 228EE 229KK
MIPC_Chlorophyta_S5+AQPZEcoli.linsi	1MM 59GG 63NN 64PP 66VV 74GG 115GG 117AA 134AA 135LL 140VV 145FF 163PP 167GG 186NN 187PP 192AA 198GG 215GG
MIPD_Chlorophyta_Alveolata_MDC2_S4+AQPZEcoli.linsi	5LL 8EE 9CF 11GG 14WF 18GG 43FN 46TA 47VL 52FY 55GA 56HN 57II 58SS 59GG 61HH 63NN 64PP 65AA 66VV 74GG 84YY 88QQ 91GG 95AG 102IL 104SP 126PP 127GG 128GC 129YF 132LM 133ST 136VL 140VV 141LY 142SA 147LK 148VP 149IG 150HH 151GG 163PP 167GG 170LL 174HA 177SG 178IG 181TT 182NG 185VL 186NN 187PP 188AA 189RR 192AG 196FF 198GC 206WY 219GA
MIPD_S10+AQPZEcoli.linsi	1MM 4KK 7AA 8EE 11GG 17FF 19GG 42AA 44GG 49TT 58SS 59GG 61HH 63NN 64PP 66VV 67TT 74GG 80EE 84YY 87AA 88QQ 89VV 91GG 96AA 98LL 99LL 105GG 113AA 115GG 128GG 130SS 138EE 145FF 148VV 155KK 163PP 164II 167GG 170LL 175LL 181TT 183TT 186NN 187PP 188AA 189RR 191TT 194AA 201AA 202LL 205LL 211VV 212PP 215GG 216GG 219GG 220GG 223YY 225TT 227LL
MIPD_S6+AQPZEcoli.linsi	58SS 59GG 60GG 61HH 63NN 64PP 66VV 74GG 84YY 88QQ 91GG 93II 96AA 101LL 124HH 127GG 145FF 151GG 162AA 163PP 165AA 167GG 168LL 169AA 170LL 186NN 187PP 188AA 189RR 192AA 199GG 200WW 209WW 211VV 215GG 219GG 220GG
MIPE_Chlorophyta_S3+AQPZEcoli.linsi	1MM 8EE 44GG 56HH 63NN 64PP 65AA 66VV 70LL 80EQ 84YN 87AA 88QQ 91GG 99LL 119NN 134AA 138EE 145FL 174HH 181TD 184SS 186NN 187PP 188AA 189RR 190SS 192AG 194AA 200WW 206WW 208FF 212PP
Metazoa_III_Inverte_unortho_AQP_S7+AQPZEcoli.linsi	20CC 31EE 64PP 103AW 111AH 123EC 138EE 182NG 186NN 187PP 190SA 196FC 207FV 208FY 209WW 215GG
Metazoa_I_Inver_GLPs_S9+AQPZEcoli.R2.linsi	58SS 63NN 64PP 65AA 84YY 88QQ 91GG 112AT 126PP 137VD 138EQ 154DD 163PP 167GG 180VN 182NG 186NN 187PP 188AA 189RR 190SD 193VP 194AR 201AG 215GG 219GG
Metazoa_IV_Mollusca_S7+AQPZEcoli.linsi	44GG 58SS 59GG 61HH 63NN 64PP 65AA 84YY 88QQ 91GG 126PP 134AA 138EE 154DD 160GG 163PP 167GG
Metazoa_IX_S3+AQPZEcoli.linsi	1MM 7AA 8EE 11GG 12TT 15LL 43FF 58SS 63NN 64PP 84YY 91GG 97AG 99LL 138EE 147LL 179PP 186NN 187PP 212PP 215GG
Metazoa_II_Inver_GLPs_S9+AQPZEcoli.R2.linsi	8EE 12TT 13FF 15LL 21GG 59GG 63NN 64PP 66VV 84YY 88QQ 91GG 126PP 138EQ 145FL 154DD 167GG 186NN 187PP 188AA
Metazoa_VIII_S8_Nema+AQPZEcoli.linsi	23AA 24VV 30PP 35GG 40AA 41LL 44GG 55GG 57II 58SS 59GG 61HH 63NN 64PP 66VV 84YY 88QQ 91GG 92GG 98LL 108GG 122GG 127GG 135LL 138EE 145FF 149II 158PP 163PP 167GG 181TT 183TT 186NN 187PP 189RR 206WW 209WW 212PP 215GG 218II 226LL 227LL 231DD
Metazoa_VII_Brachiopoda_S8+AQPZEcoli.linsi	1MM 3RR 11GG 15LL 19GG 40AA 44GG 55GG 56HH 58SS 59GG 61HH 63NN 64PP 65AA 66VV 70LL 76FF 84YY 85VV 87AA 88QQ 91GG 98LL 115GG 120GG 121YY 124HH 134AA 138EE 151GG 154DD 158PP 166II 167GG 168LL 171TT 183TT 186NN 187PP 190SS 198GG 200WW 203EE 206WW 209WW 210VV 212PP 213II 215GG 223YY
Metazoa_VI_S10+AQPZEcoli.linsi	40AA 44GG 47VV 58SS 61HH 63NN 64PP 65AA 69GA 70LF 76FF 83GP 84YY 88QQ 114SS 126PP 130SS 134AA 138EE 149II 163PP 179PP 180VL 181TT 186NN 187PP 188AA 193VP 199GG 200WW 206WW 210VV 212PP 215GG 216GG 219GG
Metazoa_V_Inver_GLPS_Pan_S11+AQPZEcoli.linsi	44GG 47VV 58SS 59GG 63NN 64PP 82VP 84YY 88QQ 91GG 92GA 95AG 124HS 126PP 135LL 138ED 139LQ 142SA 146LL 158PP 164IL 165AL 167GG 168LL 178IG 180VN 181TA 182NG 186NN 187PP 188AA 190SD 194AR
Metazoa_X_S4+AQPZEcoli.linsi	8EE 44GG 58SS 59GG 61HH 63NN 64PP 65AA 74GG 84YY 88QQ 91GG 95AG 138EE 142ST 167GG 182NG 186NN 187PP 188AA 192AG 200WW 211VG 212PP 215GG
NIPs_S11+AQPZEcoli.linsi	8EE 13FF 17FF 23AA 32LL 42AA 49TT 61HH 63NN 64PP 65AA 66VV 67TT 84YY 85VV 88QQ 95AA 121YY 122GG 138EE 142SS 143AA 148VV 149II 167GG
NIPs_S8+AQPZEcoli.linsi	8EE 12TT 17FF 44GG 56HH 58SS 59GG 61HH 63NN 64PP 71WA 77PP 81VV 82VP 84YY 88QQ 95AA 112AT 126PP 138EE 147LF 167GG 178IG 182NG 184SS 186NN 187PP 189RR 194AA 206WW 208FY 212PP 215GG 219GG
Opisthokonta_III_Choanoflagellata_S10+AQPZEcoli.linsi	20CC 61HH 64PP 70LL 186NN 189RR 206WW
Opisthokonta_II_Inver_GLPs_S9.R2.linsi	3RR 8EE 11GG 13FF 19GG 21GG 25LL 34II 38GG 40AA 47VV 61HH 63NN 64PP 65AA 66VV 67TT 88QQ 91GG 96AA 97AA 108GG 111AA 113AA 116FF 121YY 128GG 130SS 138EE 141LL 144GG 158PP 160GG 165AA 167GG 170LL 186NN 187PP 188AA 189RR 199GG 200WW 208FF 212PP 215GG 219GG 230RR
Opisthokonta_IV_Ichthyosphorea_S3+AQPZEcoli.linsi	1MM 7AA 8EE 40AA 43FF 44GG 63NN 64PP 65AA 67TT 88QQ 91GG 99LV 104SP 119NN 136VF 138EE 141LG 142ST 143AA 154DD 162AA 165AA 166II 167GG 168LF 170LV 172LL 174HH 178II 179PP 181TT 183TC 184SG 185VI 186NN 187PP 188AA 189RR 194AA 198GG 206WW 212PP 215GG 216GG
Opisthokonta_I_Inver_GLPs_S9.R2.linsi	1MM 8EE 13FF 44GG 59GG 60GG 61HH 63NN 66VV 76FF 88QQ 91GG 95AA 98LL 100YY 110DD 154DD 163PP 167GG 173II 186NN 196FF 219GG
Opisthokonta_VI_Coanoflagellata_S4+AQPZEcoli.linsi	8EE 12TT 20CC 44GG 53AA 58SS 59GG 60GG 61HH 63NN 64PP 88QQ 91GG 95AG 96AA 97AA 99LL 122GG 138EE 141LL 145FL 150HL 151GR 154DD 162AA 163PP 166II 167GG 177SG 182NG 186NN 187PP 188AA 189RR 190SS 193VP 200WW 206WW 209WW 211VG 212PP 215GG 219GA
Opisthokonta_V_Choanoflagellata_S4+AQPZEcoli.linsi	7AA 8EE 21GG 40AA 44GG 58SS 59GG 60GG 61HH 63NN 64PP 65AA 66VV 74GG 84YY 88QQ 96AA 99LL 124HH 138EE 141LL 149II 152AA 154DD 162AA 163PP 166II 167GG 168LL 179PP 181TT 184SS 186NN 187PP 188AA 189RR 190SS 194AA 209WW 212PP 215GG 223YY 224RR
PIPs_Chloroplastida_S3+AQPZEcoli.linsi	8EE 35GG 43FF 44GG 47VI 48LF 50ML 51AV 52FY 53AC 54VT 55GA 56HG 58SS 59GG 60GG 61HH 62FI 63NN 64PP 65AA 66VV 67TT 68IF 69GG 70LL 72AL 74GR 75RK 77PS 78AL 80ER 81VA 84YY 88QQ 89VC 90VL 91GG 92GA 94VC 95AG 99LV 100YK 115GG 116FG 117AG 119NN 128GG 129YY 132LG 135LL 137VA 138EE 139LI 141LG 142ST 143AF 145FL 146LV 147LY 148VT 149IV 150HF 151GS 152AA 153TT 154DD 156FK 157AR 159AA 161FL 162AA 163PP 164I…
Prip-like_Ecdysozoa_S2+AQPZEcoli.linsi	1MM 7AA 8EE 11GG 16VV 19GG 20CC 21GG 39VI 41LL 43FF 44GG 47VV 58SS 60GG 61HH 63NN 64PP 65AA 84YY 88QQ 91GG 95AG 99LL 104SP 112AG 138EE 154DD 160GG 164IL 165AA 166II 167GG 174HH 181TT 182NG 186NN 188AA 189RR 192AG 193VP 194AA 200WW 206WW 208FY 209WW 211VG 212PP 215GG 219GA 223YY
Prip-like_S13+AQPZEcoli.linsi	7AA 8EE 11GG 16VV 20CC 21GG 43FF 44GG 58SS 59GG 60GG 61HH 63NN 64PP 66VV 84YY 88QQ 91GG 95AG 99LL 112AG 138EE 149IV 150HF 154DD 160GG 163PP 164IL 166II 167GG 174HH 175LL 177SA 181TT 186NN 188AA 189RR 192AG 206WW 209WW 211VG 215GG 223YY
Prip_Porifera_Ecdysozoa_Spiralia_part_S2+AQPZEcoli.linsi	7AA 8EE 12TT 16VV 19GG 20CC 39VV 41LL 43FF 44GG 45LL 55GG 58SS 59GG 60GG 63NN 64PP 65AA 66VV 71WL 72AA 77PS 84YY 87AA 88QQ 91GG 92GA 95AG 96AA 99LL 102IV 104SP 116FL 117AG 119NN 138EE 145FL 146LV 148VV 151GA 156FN 162AA 163PP 164IL 166II 167GG 168LL 169AT 170LV 171TT 174HH 175LL 179PP 181TT 182NG 184SS 186NN 187PP 188AA 189RR 190SS 191TL 192AG 205LH 206WW 209WW 211VG 212PP 215GG 216GG 223YY
Prip_S13+AQPZEcoli.linsi	8EE 11GG 41LL 43FF 44GG 55GG 56HH 58SS 59GG 63NN 64PP 65AA 66VV 69GG 84YY 88QQ 89VC 91GG 92GA 95AG 99LL 116FL 117AG 138EE 145FL 146LV 149IV 154DD 162AA 163PP 164IL 166II 167GG 168LL 174HH 175LL 181TT 182NG 186NN 187PP 188AA 189RR 192AG 206WW 209WW 211VG 212PP 215GG 216GG 223YY
Prip_crustacea_part_S2+AQPZEcoli.linsi	7AA 8EE 11GG 12TT 15LL 16VV 19GG 20CC 21GG 22SS 28GG 55GG 56HH 58SS 59GG 61HH 63NN 64PP 65AA 66VV 67TT 73GG 77PG 88QQ 91GG 99LL 117AG 119NT 138EE 141LI 145FL 153TA 160GG 161FS 162AA 163PP 164IL 166II 167GG 168LL 171TT 174HH 175LL
Prip_pancrustacea_part_S2+AQPZEcoli.linsi	41LL 44GG 56HH 58SS 59GG 60GG 61HH 63NN 64PP 65AA 66VV 67TT 74GG 84YY 88QQ 91GG 111AL 112AG 133SQ 138EE 139LF 145FL 151GG 154DD 166II 167GG 181TT 182NG 186NN 187PP 188AA 189RR 192AG 194AA 205LH 206WW 208FY 209WW 211VG 212PP 213II 215GG 216GG 221LL 223YY
SAR_III_Rhodophyta_S6+AQPZEcoli.linsi	8EE 11GG 12TT 47VL 58SS 59GG 61HH 63NN 64PP 65AA 84YY 88QQ 91GG 134AA 138EE 145FL 166II 173IG 181TS 186NN 187PP 188AA
SAR_II_Alveolata_Dino_Col_S6+AQPZEcoli.linsi	59GG 186NN 187PP 188AA
SAR_IV_Rhizaria_S6+AQPZEcoli.linsi	42AA 53AA 55GG 56HH 57II 58SS 59GG 61HH 63NN 64PP 67TT 75RF 76FI 80ED 84YF 88QQ 91GG 95AG 96AA 107TP 111AP 138EE 143AF 148VV 149IV 150HI 151GN 152AV 154DT 158PQ 160GG 161FF 162AY 163PG 166II 167GG 173IG 180VI 181TS 182NG 183TG 186NN 187PP 188AA 191TT 192AA 194AS 206WW 208FY 212PP 215GG 220GG 227LN
SAR_IX_Dinophyceae_Ochrophyta_S5+AQPZEcoli.linsi	58SS 59GG 63NN 64PP
SAR_I_Alve_Dino_Col_Per_Cil_S6+AQPZEcoli.linsi	8EE 11GG 14WF 15LL 16VV 18GT 44GG 58SS 59GG 61HH 63NN 64PP 65AA 66VV 88QQ 111AP 138EE 145FL 148VV 150HL 167GG 178IG 181TS 182NG 185VL 186NN 187PP 188AA 215GG
SAR_I_Oomycota_Dino_S9+AQPZEcoli.linsi	43FW 44GG 50MG 58SS 59GG 63NN 80EK 84YY 88QQ 92GA 96AA 111AD 123ET 125SP 138EE 145FL 151GA 154DD 157AN 182NG 184SA 188AA 189RR 190SD 192AG 193VP 194AR 201AG 207FY 215GG 219GG 223YY
SAR_VIII_Ochro_S11+AQPZEcoli.linsi	3RR 8EE 11GG 12TT 15LL 21GG 22SS 23AG 29FL 33GG 36FL 39VN 43FT 47VL 51AI 55GG 58SS 59GG 60GA 61HH 62FF 63NN 64PP 66VV 88QQ 91GG 95AG 109FF 129YR 138EE 145FL 146LL 149II 151GG 166IV 174HY 177SS 180VF 181TA 182NN 183TP 184SA 185VV 189RR 191TF 195IF 198GA 215GG
SAR_VI_Alve_Stra_S7+AQPZEcoli.linsi	63NN 65AA 84YY 88QQ 91GG 186NN 187PP
SAR_V_Alve_Stra_S7+AQPZEcoli.linsi	44GG 62FF 63NN 67TT 69GA 70LL 71WA 88QQ 95AA 98LL 108GG 148VV 163PP 175LL 186NN 189RR 200WW 219GA
SAR_XIII_S10+AQPZEcoli.linsi	11GG 19GG 21GG 35GG 38GQ 40AA 43FW 44GG 47VV 50MA 51AI 54VT 55GA 58SS 59GG 60GA 61HH 62FL 63NN 64PP 65AA 67TT 68IL 69GA 70LF 84YY 87AA 88QQ 91GG 92GA 105GT 110DE 114SS 118SA 121YF 122GG 123EE 124HY 126PP 129YV 134AA 138EE 140VW 141LG 142ST 145FL 147LF 150HF 153TT 157AN 163PP 166II 167GG 176IL 178IA 179PP 181TT 182NQ 183TA 184SG 185VW 186NN 187PP 188AA 189RR 190SD
SAR_XII_Alveolata_Dinophyceae_S5+AQPZEcoli.linsi	8EE 11GG 12TT 44GG 58SS 59GG 61HH 63NN 64PP 65AA 67TT 84YY 88QQ 91GG 125SP 129YY 138EE 173IA 176IA 183TC 185VL 186NN 187PP 188AA 212PP 215GG
SAR_XIV_S10+AQPZEcoli.linsi	1MM 3RR 11GG 15LL 40AA 44GG 58SS 59GG 61HH 63NN 64PP 65AA 66VV 67TT 76FF 84YY 88QQ 91GG 95AA 115GG 162AA 167GG 186NN 187PP 188AA 189RR 199GG 200WW 212PP 215GG 231DD
SAR_XIX_Stramenopiles_Ochrophyta_S3+AQPZEcoli.linsi	1MM 3RR 8EE 15LF 16VL 17FF 43FF 44GG 50ML 52FY 58SS 59GG 63NN 64PP 65AA 66VV 70LL 73GG 75RR 77PS 84YY 88QQ 91GG 119NN 138EE 141LC 142ST 149IV 163PP 167GG 170LV 174HH 178II 179PP 181TD 182NG 184SS 185VI 186NN 187PP 188AA 189RR 200WW 208FF 209WW 210VV 211VG 212PP 215GG
SAR_XI_Alveolata_Ciliophora_S5+AQPZEcoli.linsi	11GG 59GG 63NN 88QQ 91GG 138EE 186NN 187PP 212PP
SAR_XVIII_Alva_Dino_S8+AQPZEcoli.linsi	58SS 59GG 63NN 64PP 65AA 74GG 88QQ 91GG 138EE 148VV 165AA 167GG
SAR_XVII_Dino_S10+AQPZEcoli.linsi	7AA 8EE 11GG 12TT 16VV 19GG 20CC 21GG 29FY 43FW 44GG 47VV 48LA 52FY 53AA 54VT 56HD 58SS 59GG 60GA 61HH 63NN 64PP 65AA 67TT 69GS 70LL 71WA 73GN 74GK 76FF 77PP 83GP 87AA 88QQ 91GG 92GA 95AA 99LN 100YY 105GG 106KI 107TA 110DE 114SR 115GG 117AA 118SA 119NS 121YA 122GS 125SG 126PA 127GF 128GG 130SS 134AA 138EE 141LM 142ST 151GA 153TT 154DD 157AV 158PP 161FA 162AA 163PP 165AL 166II 167GG 175LS 177SF 17…
SAR_XVI_Stra_Bacila_S10+AQPZEcoli.linsi	58SS 59GG 61HH 62FL 63NN 64PP 74GR 84YY 87AA 88QQ 91GG 99LN 106KI 110DE 117AS 118SA 121YF 122GG 124HY 134AA 138EE 141LG 142ST 145FL 150HF 153TT 167GG 186NN 187PP 188AA 189RR 190SD 192AG 193VP 194AR 199GG 200WW 208FY 212PP 215GG 219GG
SAR_XV_Stra_Bigyra_S10+AQPZEcoli.linsi	8EE 11GG 19GG 35GG 39VV 43FW 56HS 58SS 59GG 61HH 63NN 64PP 65AA 73GP 76FF 77PP 88QQ 91GG 104SR 105GG 108GG 109FS 124HW 138EE 154DD 156FR 167GG 186NN 187PP 188AA 189RR 190SD 192AG 199GG 200WW 206WW 212PP 215GG 219GG
SAR_XXIII_Stramenopiles_Bacillariophyta_S3+AQPZEcoli.linsi	19GG 43FF 44GG 63NN 64PP 66VV 88QQ 91GG 116FL 117AG 135LF 138EE 141LG 166II 167GG 174HH 179PP 181TT 182NG 183TC 184SG 186NN 187PP 188AA 189RR 192AG 193VP 206WW 212PP
SAR_XXII_Stramenopiles_Ochrophyta_S3+AQPZEcoli.linsi	40AA 43FF 44GG 55GG 58SS 59GG 61HH 63NN 65AA 66VV 70LL 74GG 84YY 88QQ 91GG 95AG 99LL 102II 103AF 104SG 116FF 118SS 119NN 121YW 122GD 134AE 137VG 138ET 141LL 145FV 150HD 160GG 163PP 164II 168LM 170LV 173IA 174HH 175LL 176IF 177SL 179PP 180VI 181TD 182NG 183TC 184SS 185VI 186NN 187PP 189RR 190SS 194AA 199GG 204QQ 208FF 209WW 212PP 215GG 223YY
SAR_XXIV_Stramenopiles_Dinophyceae_S3+AQPZEcoli.linsi	63NN 64PP 65AA 66VV 67TT 70LL 93II 95AA 109FL 115GG 116FG 118SN 122GG 138EE 141LL 142ST 145FL 149IV 152AT 154DD 162AG 165AA 166II 167GG 169AA 170LV 173IA 174HH
SAR_XXI_Cyptista_S3+AQPZEcoli.linsi	21GG 43FF 44GG 58SS 59GG 60GG 63NN 65AA 66VV 67TT 69GS 70LL 73GG 80EQ 88QQ 91GG 92GS 105GC 110DD 112AT 119NN 134AE 138ET 139LF 141LL 142SC 148VV 152AA 167GG 170LV 171TF 182NG 183TC 184SS 186NN 187PP 189RR 190SS 192AG 194AA 206WW 212PP 215GG
SAR_XXVI_Rhizaria_Stramenopiles_S3+AQPZEcoli.linsi	50MM 91GG 186NN 187PP 189RR
SAR_XXV_Rhizaria_Alveolata_S3+AQPZEcoli.linsi	41LL 56HH 58SS 59GG 61HH 63NN 80ER 84YY 99LL 115GC 119NN 138EE 142ST 148VV 154DD 163PP 167GG 179PP 181TT 182NG 184SS 186NN 187PP 189RR 190SS 191TF 192AA 196FA 198GS 202LW
SAR_XX_S3+AQPZEcoli.linsi	43FF 44GG 50ML 59GG 63NN 65AA 67TT 74GG 88QQ 91GG 95AG 96AA 99LL 110DD 112AT 116FL 119NN 138EE 142ST 145FL 162AA 167GG 170LV 174HH 179PP 182NG 183TC 184SS 186NN 187PP 189RR 192AG
SAR_X_Rhizaria_Foraminifera_S5+AQPZEcoli.linsi	55GG 64PP 84YY 91GG 95AG 96AG 138EE 159AN 167GG
SIPs_S7+AQPZEcoli.linsi	8ED 14WW 59GG 63NN 64PP 74GG 84YR 86IP 88QQ 91GG 95AG 118SP 122GG 125SL 134AG 138EE 143AF 177SG 181TT 182NG 186NN 187PP 193VW 207FV 209WW
TIPs_S4+AQPZEcoli.linsi	8EE 15LF 16VV 17FF 36FL 58SS 59GG 60GG 61HH 63NN 64PP 65AA 66VV 67TT 74GG 84YY 88QQ 99LL 138EE 142ST 143AF 145FL 154DD 163PP 167GG 172LA 182NG 185VM 186NN 187PP 188AA 191TF 192AG 194AA 206WW 208FY 209WW 211VG 212PP 215GG 219GA 223YY
TSAR_II_S3+AQPZEcoli.linsi	4KK 8EE 19GG 21GG 23AA 40AA 43FF 44GG 47VI 50ML 59GG 61HH 63NN 64PC 65AA 66VV 67TT 70LL 74GG 84YI 88QQ 91GG 93II 95AG 114SD 117AG 120GG 122GN 132LG 134AA 135LF 138EE 142ST 145FL 148VV 165AA 166II 167GG 170LV 171TF 173IA 174HH 176IV 177SL 178II 179PP 182NG 183TC 184SS 185VI 186NN 187PP 188AT 189RR 190SS 192AG 193VP 202LW 208FF 212PP
TSAR_I_Haptista_S6+AQPZEcoli.linsi	63NN 64PP 65AA 84YY 88QQ 148VV 163PG 167GG 173IG 178IG 181TS 182NG 185VF 186NN 187PP 188AA 190SG 212PP 215GG 219GA
Unorthodox_AQPs_Inver_S13+AQPZEcoli.linsi	64PP 103AW 111AH 123EC 127GL 138EE 182NG 186NN 187PP 190SA 196FC 204QH 208FY 209WW 215GG
XIPs_MDC3_S4+AQPZEcoli.linsi	8EE 58SS 59GG 61HH 64PP 74GG 84YY 88QQ 91GG 113AL 116FC 138EE 154DD 157AG 186NN 189RR 190SC 198GG 206WW 212PP

## Sheet: Table S5
Defined MIP paralog clade (and corresponding Suppl. Fig. number)	Clade sequences with conserved residues in >90% of the sequences
AQP0_S2	Eukaryota_Opisthokonta_Metazoa_Eumetazoa_Bilateria_Deuterostomia_Chordata_Craniata_Vertebrata_Gnathostomata_Teleostomi_Euteleostomi_Sarcopterygii_Otolemur_garnettii_H0X7S4_OTOGA_Uncharacterized_protein
	Eukaryota_Opisthokonta_Metazoa_Eumetazoa_Bilateria_Deuterostomia_Chordata_Craniata_Vertebrata_Gnathostomata_Teleostomi_Euteleostomi_Actinopterygii_Thunnus_orientalis_Ba00004034_g18148
	Eukaryota_Opisthokonta_Metazoa_Eumetazoa_Bilateria_Deuterostomia_Chordata_Craniata_Vertebrata_Gnathostomata_Teleostomi_Euteleostomi_Actinopterygii_Oryzias_latipes_H2N0W7_ORYLA_Uncharacterized_protein
	Eukaryota_Opisthokonta_Metazoa_Eumetazoa_Bilateria_Deuterostomia_Chordata_Craniata_Vertebrata_Gnathostomata_Teleostomi_Euteleostomi_Actinopterygii_Danio_rerio_Q6DEI6_DANRE_Aquaporin-0a
	Eukaryota_Opisthokonta_Metazoa_Eumetazoa_Bilateria_Deuterostomia_Chordata_Craniata_Vertebrata_Gnathostomata_Teleostomi_Euteleostomi_Actinopterygii_Takifugu_rubripes_H2SBK7_TAKRU_Uncharacterized_protein
	Eukaryota_Opisthokonta_Metazoa_Eumetazoa_Bilateria_Deuterostomia_Chordata_Craniata_Vertebrata_Gnathostomata_Teleostomi_Euteleostomi_Sarcopterygii_Bos_taurus_MIP_BOVIN_Lens_fiber_major_intrinsic_protein
	Eukaryota_Opisthokonta_Metazoa_Eumetazoa_Bilateria_Deuterostomia_Chordata_Craniata_Vertebrata_Gnathostomata_Teleostomi_Euteleostomi_Sarcopterygii_Canis_lupus_MIP_CANLF_Lens_fiber_major_intrinsic_protein
	Eukaryota_Opisthokonta_Metazoa_Eumetazoa_Bilateria_Deuterostomia_Chordata_Craniata_Vertebrata_Gnathostomata_Teleostomi_Euteleostomi_Sarcopterygii_Ictidomys_tridecemlineatus_I3M052_ICTTR_Major_intrinsic_protein_of_lens_fiber
	Eukaryota_Opisthokonta_Metazoa_Eumetazoa_Bilateria_Deuterostomia_Chordata_Craniata_Vertebrata_Gnathostomata_Teleostomi_Euteleostomi_Sarcopterygii_Ailuropoda_melanoleuca_D2H358_AILME_Major_intrinsic_protein_of_lens_fiber__Fragment_
	Eukaryota_Opisthokonta_Metazoa_Eumetazoa_Bilateria_Deuterostomia_Chordata_Craniata_Vertebrata_Gnathostomata_Teleostomi_Euteleostomi_Sarcopterygii_Callithrix_jacchus_F7EEJ2_CALJA_Uncharacterized_protein
	Eukaryota_Opisthokonta_Metazoa_Eumetazoa_Bilateria_Deuterostomia_Chordata_Craniata_Vertebrata_Gnathostomata_Teleostomi_Euteleostomi_Actinopterygii_Oreochromis_niloticus_I3KK79
	Eukaryota_Opisthokonta_Metazoa_Eumetazoa_Bilateria_Deuterostomia_Chordata_Craniata_Vertebrata_Gnathostomata_Teleostomi_Euteleostomi_Actinopterygii_Tetraodon_nigroviridis_H3DCB3_TETNG_Major_intrinsic_protein_of_lens_fiber_a
AQP10_S9	Eukaryota_Opisthokonta_Metazoa_Eumetazoa_Bilateria_Deuterostomia_Chordata_Craniata_Vertebrata_Gnathostomata_Teleostomi_Euteleostomi_Actinopterygii_Tetraodon_nigroviridis_H3DJL8_TETNG_Aquaporin_10b
	Eukaryota_Opisthokonta_Metazoa_Eumetazoa_Bilateria_Deuterostomia_Chordata_Craniata_Vertebrata_Gnathostomata_Teleostomi_Euteleostomi_Actinopterygii_Takifugu_rubripes_H2TI83
	Eukaryota_Opisthokonta_Metazoa_Eumetazoa_Bilateria_Deuterostomia_Chordata_Craniata_Vertebrata_Gnathostomata_Teleostomi_Euteleostomi_Actinopterygii_Gasterosteus_aculeatus_G3NKH8_GASAC_Aquaporin_10b
	Eukaryota_Opisthokonta_Metazoa_Eumetazoa_Bilateria_Deuterostomia_Chordata_Craniata_Vertebrata_Gnathostomata_Teleostomi_Euteleostomi_Actinopterygii_Tetraodon_nigroviridis_H3DLW0_TETNG_Aquaporin_10a
	Eukaryota_Opisthokonta_Metazoa_Eumetazoa_Bilateria_Deuterostomia_Chordata_Craniata_Vertebrata_Gnathostomata_Teleostomi_Euteleostomi_Sarcopterygii_Ailuropoda_melanoleuca_D2HJN9_AILME_Uncharacterized_protein__Fragment_
	Eukaryota_Opisthokonta_Metazoa_Eumetazoa_Bilateria_Deuterostomia_Chordata_Craniata_Vertebrata_Gnathostomata_Teleostomi_Euteleostomi_Sarcopterygii_Oryctolagus_cuniculus_G1U9I5_RABIT_Aquaporin_10
	Eukaryota_Opisthokonta_Metazoa_Eumetazoa_Bilateria_Deuterostomia_Chordata_Craniata_Vertebrata_Gnathostomata_Teleostomi_Euteleostomi_Actinopterygii_Salmo_salar_XP_014007420.1
	Eukaryota_Opisthokonta_Metazoa_Eumetazoa_Bilateria_Deuterostomia_Chordata_Craniata_Vertebrata_Gnathostomata_Teleostomi_Euteleostomi_Actinopterygii_Takifugu_rubripes_H2TI82_TAKRU_Aquaporin_10b
	Eukaryota_Opisthokonta_Metazoa_Eumetazoa_Bilateria_Deuterostomia_Chordata_Craniata_Vertebrata_Gnathostomata_Teleostomi_Euteleostomi_Actinopterygii_Oreochromis_niloticus_I3KUR4_ORENI_Uncharacterized_protein
	Eukaryota_Opisthokonta_Metazoa_Eumetazoa_Bilateria_Deuterostomia_Chordata_Craniata_Vertebrata_Gnathostomata_Teleostomi_Euteleostomi_Actinopterygii_Mola_mola_ENSMMOP00000022092.1
	Eukaryota_Opisthokonta_Metazoa_Eumetazoa_Bilateria_Deuterostomia_Chordata_Craniata_Vertebrata_Gnathostomata_Teleostomi_Euteleostomi_Actinopterygii_Oreochromis_niloticus_I3JGA2_ORENI_Uncharacterized_protein
	Eukaryota_Opisthokonta_Metazoa_Eumetazoa_Bilateria_Deuterostomia_Chordata_Craniata_Vertebrata_Gnathostomata_Teleostomi_Euteleostomi_Actinopterygii_Oryzias_latipes_H2M0X3_ORYLA_Uncharacterized_protein
	Eukaryota_Opisthokonta_Metazoa_Eumetazoa_Bilateria_Deuterostomia_Chordata_Craniata_Vertebrata_Gnathostomata_Teleostomi_Euteleostomi_Actinopterygii_Salmo_salar_XP_013997692.1
	Eukaryota_Opisthokonta_Metazoa_Eumetazoa_Bilateria_Deuterostomia_Chordata_Craniata_Vertebrata_Gnathostomata_Teleostomi_Euteleostomi_Actinopterygii_Danio_rerio_F1Q9W1_DANRE_Aquaporin_10a
	Eukaryota_Opisthokonta_Metazoa_Eumetazoa_Bilateria_Deuterostomia_Chordata_Craniata_Vertebrata_Gnathostomata_Teleostomi_Euteleostomi_Actinopterygii_Takifugu_rubripes_H2S528_TAKRU_Uncharacterized_protein
	Eukaryota_Opisthokonta_Metazoa_Eumetazoa_Bilateria_Deuterostomia_Chordata_Craniata_Vertebrata_Gnathostomata_Teleostomi_Euteleostomi_Sarcopterygii_Nomascus_leucogenys_G1RKI4_NOMLE_Uncharacterized_protein
	Eukaryota_Opisthokonta_Metazoa_Eumetazoa_Bilateria_Deuterostomia_Chordata_Craniata_Vertebrata_Gnathostomata_Teleostomi_Euteleostomi_Sarcopterygii_Homo_sapiens_AQP10_HUMAN_Aquaporin-10
	Eukaryota_Opisthokonta_Metazoa_Eumetazoa_Bilateria_Deuterostomia_Chordata_Craniata_Vertebrata_Gnathostomata_Teleostomi_Euteleostomi_Sarcopterygii_Pongo_abelii_H2N5L1_PONAB_Uncharacterized_protein
	Eukaryota_Opisthokonta_Metazoa_Eumetazoa_Bilateria_Deuterostomia_Chordata_Craniata_Vertebrata_Gnathostomata_Teleostomi_Euteleostomi_Sarcopterygii_Pan_troglodytes_H2R2J9_PANTR_Aquaporin_10
	Eukaryota_Opisthokonta_Metazoa_Eumetazoa_Bilateria_Deuterostomia_Chordata_Craniata_Vertebrata_Gnathostomata_Teleostomi_Euteleostomi_Sarcopterygii_Callithrix_jacchus_F7IRD3_CALJA_Uncharacterized_protein
	Eukaryota_Opisthokonta_Metazoa_Eumetazoa_Bilateria_Deuterostomia_Chordata_Craniata_Vertebrata_Gnathostomata_Teleostomi_Euteleostomi_Sarcopterygii_Macaca_mulatta_H9H4C4_MACMU_Aquaporin_10
	Eukaryota_Opisthokonta_Metazoa_Eumetazoa_Bilateria_Deuterostomia_Chordata_Craniata_Vertebrata_Gnathostomata_Teleostomi_Euteleostomi_Sarcopterygii_Ictidomys_tridecemlineatus_I3MN93_ICTTR_Aquaporin_10
	Eukaryota_Opisthokonta_Metazoa_Eumetazoa_Bilateria_Deuterostomia_Chordata_Craniata_Vertebrata_Gnathostomata_Teleostomi_Euteleostomi_Sarcopterygii_Gorilla_gorilla_G3R895_GORGO_Aquaporin_10
AQP11_S7	Eukaryota_Opisthokonta_Metazoa_Eumetazoa_Bilateria_Deuterostomia_Chordata_Craniata_Vertebrata_Gnathostomata_Teleostomi_Euteleostomi_Sarcopterygii_Anas_platyrhynchos_XP_021131080.2
	Eukaryota_Opisthokonta_Metazoa_Eumetazoa_Bilateria_Deuterostomia_Chordata_Craniata_Vertebrata_Gnathostomata_Teleostomi_Euteleostomi_Sarcopterygii_Taeniopygia_guttata_H0ZS25_TAEGU_Aquaporin
	Eukaryota_Opisthokonta_Metazoa_Eumetazoa_Bilateria_Deuterostomia_Chordata_Craniata_Vertebrata_Gnathostomata_Teleostomi_Euteleostomi_Sarcopterygii_Loxodonta_africana_G3U6Y8_LOXAF_Aquaporin
	Eukaryota_Opisthokonta_Metazoa_Eumetazoa_Bilateria_Deuterostomia_Chordata_Craniata_Vertebrata_Gnathostomata_Teleostomi_Euteleostomi_Sarcopterygii_Rattus_norvegicus_AQP11_RAT_Aquaporin-11
	Eukaryota_Opisthokonta_Metazoa_Eumetazoa_Bilateria_Deuterostomia_Chordata_Craniata_Vertebrata_Gnathostomata_Teleostomi_Euteleostomi_Sarcopterygii_Mus_musculus_AQP11_MOUSE_Aquaporin-11
	Eukaryota_Opisthokonta_Metazoa_Eumetazoa_Bilateria_Deuterostomia_Chordata_Craniata_Vertebrata_Gnathostomata_Teleostomi_Euteleostomi_Sarcopterygii_Callithrix_jacchus_F7ELM9_CALJA_Aquaporin
	Eukaryota_Opisthokonta_Metazoa_Eumetazoa_Bilateria_Deuterostomia_Chordata_Craniata_Vertebrata_Gnathostomata_Teleostomi_Euteleostomi_Sarcopterygii_Oryctolagus_cuniculus_G1SJA6_RABIT_Aquaporin_11
	Eukaryota_Opisthokonta_Metazoa_Eumetazoa_Bilateria_Deuterostomia_Chordata_Craniata_Vertebrata_Gnathostomata_Teleostomi_Euteleostomi_Sarcopterygii_Pan_troglodytes_H2Q4G4_PANTR_Aquaporin
	Eukaryota_Opisthokonta_Metazoa_Eumetazoa_Bilateria_Deuterostomia_Chordata_Craniata_Vertebrata_Gnathostomata_Teleostomi_Euteleostomi_Sarcopterygii_Macaca_mulatta_F6YKH5_MACMU_Aquaporin
	Eukaryota_Opisthokonta_Metazoa_Eumetazoa_Bilateria_Deuterostomia_Chordata_Craniata_Vertebrata_Gnathostomata_Teleostomi_Euteleostomi_Sarcopterygii_Nomascus_leucogenys_G1S435_NOMLE_Aquaporin
	Eukaryota_Opisthokonta_Metazoa_Eumetazoa_Bilateria_Deuterostomia_Chordata_Craniata_Vertebrata_Gnathostomata_Teleostomi_Euteleostomi_Sarcopterygii_Homo_sapiens_AQP11_HUMAN_Aquaporin-11
	Eukaryota_Opisthokonta_Metazoa_Eumetazoa_Bilateria_Deuterostomia_Chordata_Craniata_Vertebrata_Gnathostomata_Teleostomi_Euteleostomi_Actinopterygii_Thunnus_orientalis_Ba00011657_g25318
	Eukaryota_Opisthokonta_Metazoa_Eumetazoa_Bilateria_Deuterostomia_Chordata_Craniata_Vertebrata_Gnathostomata_Teleostomi_Euteleostomi_Sarcopterygii_Cavia_porcellus_H0V512_CAVPO_Aquaporin
	Eukaryota_Opisthokonta_Metazoa_Eumetazoa_Bilateria_Deuterostomia_Chordata_Craniata_Vertebrata_Gnathostomata_Teleostomi_Euteleostomi_Sarcopterygii_Ailuropoda_melanoleuca_G1LGC0_AILME_Aquaporin
	Eukaryota_Opisthokonta_Metazoa_Eumetazoa_Bilateria_Deuterostomia_Chordata_Craniata_Vertebrata_Gnathostomata_Teleostomi_Euteleostomi_Sarcopterygii_Canis_lupus_E2RFE7_CANLF_Aquaporin
	Eukaryota_Opisthokonta_Metazoa_Eumetazoa_Bilateria_Deuterostomia_Chordata_Craniata_Vertebrata_Gnathostomata_Teleostomi_Euteleostomi_Sarcopterygii_Myotis_lucifugus_G1PED1_MYOLU_Aquaporin
	Eukaryota_Opisthokonta_Metazoa_Eumetazoa_Bilateria_Deuterostomia_Chordata_Craniata_Vertebrata_Gnathostomata_Teleostomi_Euteleostomi_Sarcopterygii_Otolemur_garnettii_H0X014_OTOGA_Aquaporin
AQP12_S7	Eukaryota_Opisthokonta_Metazoa_Eumetazoa_Bilateria_Deuterostomia_Chordata_Craniata_Vertebrata_Gnathostomata_Teleostomi_Euteleostomi_Sarcopterygii_Ictidomys_tridecemlineatus_I3MV04_ICTTR_Aquaporin
	Eukaryota_Opisthokonta_Metazoa_Eumetazoa_Bilateria_Deuterostomia_Chordata_Craniata_Vertebrata_Gnathostomata_Teleostomi_Euteleostomi_Sarcopterygii_Gorilla_gorilla_G3RCA3_GORGO_Aquaporin
	Eukaryota_Opisthokonta_Metazoa_Eumetazoa_Bilateria_Deuterostomia_Chordata_Craniata_Vertebrata_Gnathostomata_Teleostomi_Euteleostomi_Sarcopterygii_Ailuropoda_melanoleuca_G1MEH4_AILME_Aquaporin-12B
	Eukaryota_Opisthokonta_Metazoa_Eumetazoa_Bilateria_Deuterostomia_Chordata_Craniata_Vertebrata_Gnathostomata_Teleostomi_Euteleostomi_Sarcopterygii_Homo_sapiens_AQ12B_HUMAN_Aquaporin-12B
	Eukaryota_Opisthokonta_Metazoa_Eumetazoa_Bilateria_Deuterostomia_Chordata_Craniata_Vertebrata_Gnathostomata_Teleostomi_Euteleostomi_Sarcopterygii_Otolemur_garnettii_H0XB37_OTOGA_Aquaporin
	Eukaryota_Opisthokonta_Metazoa_Eumetazoa_Bilateria_Deuterostomia_Chordata_Craniata_Vertebrata_Gnathostomata_Teleostomi_Euteleostomi_Sarcopterygii_Myotis_lucifugus_G1P264_MYOLU_Aquaporin
	Eukaryota_Opisthokonta_Metazoa_Eumetazoa_Bilateria_Deuterostomia_Chordata_Craniata_Vertebrata_Gnathostomata_Teleostomi_Euteleostomi_Sarcopterygii_Rattus_norvegicus_D4A9T6_RAT_Aquaporin
	Eukaryota_Opisthokonta_Metazoa_Eumetazoa_Bilateria_Deuterostomia_Chordata_Craniata_Vertebrata_Gnathostomata_Teleostomi_Euteleostomi_Actinopterygii_Salmo_salar_XP_014072044.1
	Eukaryota_Opisthokonta_Metazoa_Eumetazoa_Bilateria_Deuterostomia_Chordata_Craniata_Vertebrata_Gnathostomata_Teleostomi_Euteleostomi_Sarcopterygii_Pongo_abelii_H2P9A0_PONAB_Aquaporin
	Eukaryota_Opisthokonta_Metazoa_Eumetazoa_Bilateria_Deuterostomia_Chordata_Craniata_Vertebrata_Gnathostomata_Teleostomi_Euteleostomi_Actinopterygii_Thunnus_orientalis_Ba00000475_g5006
AQP13_S9	Eukaryota_Opisthokonta_Metazoa_Eumetazoa_Bilateria_Deuterostomia_Chordata_Craniata_Vertebrata_Gnathostomata_Teleostomi_Euteleostomi_Sarcopterygii_Ornithorhynchus_anatinus_F6ZU23_ORNAN_Uncharacterized_protein
	Eukaryota_Opisthokonta_Metazoa_Eumetazoa_Bilateria_Deuterostomia_Chordata_Craniata_Vertebrata_Gnathostomata_Teleostomi_Euteleostomi_Sarcopterygii_Ornithorhynchus_anatinus@F6ZU23_ORNAN_Uncharacterized_protein
	Eukaryota_Opisthokonta_Metazoa_Eumetazoa_Bilateria_Deuterostomia_Chordata_Craniata_Vertebrata_Gnathostomata_Teleostomi_Euteleostomi_Sarcopterygii_Lithobates_calamitans@GAEG01041111+GAEG01028508
	Eukaryota_Opisthokonta_Metazoa_Eumetazoa_Bilateria_Deuterostomia_Chordata_Craniata_Vertebrata_Gnathostomata_Teleostomi_Euteleostomi_Sarcopterygii_Cynops_pyrrhogaster@FS313448.1
	Eukaryota_Opisthokonta_Metazoa_Eumetazoa_Bilateria_Deuterostomia_Chordata_Craniata_Vertebrata_Gnathostomata_Teleostomi_Euteleostomi_Sarcopterygii_Hynobius_chinensis@GAQK01049134.1
	Eukaryota_Opisthokonta_Metazoa_Eumetazoa_Bilateria_Deuterostomia_Chordata_Craniata_Vertebrata_Gnathostomata_Teleostomi_Euteleostomi_Sarcopterygii_Xenopus_tropicalis@F6QCC5
	Eukaryota_Opisthokonta_Metazoa_Eumetazoa_Bilateria_Deuterostomia_Chordata_Craniata_Vertebrata_Gnathostomata_Teleostomi_Euteleostomi_Sarcopterygii_Xenopus_tropicalis@ENSXETT00000035583.5
	Eukaryota_Opisthokonta_Metazoa_Eumetazoa_Bilateria_Deuterostomia_Chordata_Craniata_Vertebrata_Gnathostomata_Teleostomi_Euteleostomi_Sarcopterygii_Xenopus_laevis@AAM81580.1
	Eukaryota_Opisthokonta_Metazoa_Eumetazoa_Bilateria_Deuterostomia_Chordata_Craniata_Vertebrata_Gnathostomata_Teleostomi_Euteleostomi_Sarcopterygii_Ornithorhynchus_anatinus@XP_001520638.2
AQP14_S2
	Eukaryota_Opisthokonta_Metazoa_Eumetazoa_Bilateria_Deuterostomia_Chordata_Craniata_Vertebrata_Gnathostomata_Chondrichthyes_Holocephali_Chimaeriformes_Callorhinchidae_Callorhinchus_Callorhinchus_milii_XP_007884210.1
	Eukaryota_Opisthokonta_Metazoa_Eumetazoa_Bilateria_Deuterostomia_Chordata_Craniata_Vertebrata_Gnathostomata_Teleostomi_Euteleostomi_Actinopterygii_Salmo_salar_XP_014001001.1
	Eukaryota_Opisthokonta_Metazoa_Eumetazoa_Bilateria_Deuterostomia_Chordata_Craniata_Vertebrata_Gnathostomata_Teleostomi_Euteleostomi_Actinopterygii_Salmo_salar_XP_014001002.1
	Eukaryota_Opisthokonta_Metazoa_Eumetazoa_Bilateria_Deuterostomia_Chordata_Craniata_Vertebrata_Gnathostomata_Teleostomi_Euteleostomi_Actinopterygii_Oreochromis_niloticus_I3KK78
	Eukaryota_Opisthokonta_Metazoa_Eumetazoa_Bilateria_Deuterostomia_Chordata_Craniata_Vertebrata_Gnathostomata_Teleostomi_Euteleostomi_Actinopterygii_Thunnus_orientalis_Ba00004517_g19018
	Eukaryota_Opisthokonta_Metazoa_Eumetazoa_Bilateria_Deuterostomia_Chordata_Craniata_Vertebrata_Gnathostomata_Teleostomi_Euteleostomi_Sarcopterygii_Xenopus_tropicalis_F6S813
	Eukaryota_Opisthokonta_Metazoa_Eumetazoa_Bilateria_Deuterostomia_Chordata_Craniata_Vertebrata_Gnathostomata_Teleostomi_Euteleostomi_Sarcopterygii_Latimeria_chalumnae_H3BIC5_LATCH_Uncharacterized_protein
AQP15_S2	Eukaryota_Opisthokonta_Metazoa_Eumetazoa_Bilateria_Deuterostomia_Chordata_Craniata_Vertebrata_Gnathostomata_Teleostomi_Euteleostomi_Sarcopterygii_Pelodiscus_sinensis_XP_025042297.1
	Eukaryota_Opisthokonta_Metazoa_Eumetazoa_Bilateria_Deuterostomia_Chordata_Craniata_Vertebrata_Gnathostomata_Teleostomi_Euteleostomi_Sarcopterygii_Latimeria_chalumnae_H3BBE0_LATCH_Uncharacterized_protein
	Eukaryota_Opisthokonta_Metazoa_Eumetazoa_Bilateria_Deuterostomia_Chordata_Craniata_Vertebrata_Gnathostomata_Chondrichthyes_Holocephali_Chimaeriformes_Callorhinchidae_Callorhinchus_Callorhinchus_milii_XP_007905580.1
AQP1_S2	Eukaryota_Opisthokonta_Metazoa_Eumetazoa_Bilateria_Deuterostomia_Chordata_Craniata_Vertebrata_Gnathostomata_Teleostomi_Euteleostomi_Actinopterygii_Takifugu_rubripes_H2UCP6_TAKRU_Uncharacterized_protein
	Eukaryota_Opisthokonta_Metazoa_Eumetazoa_Bilateria_Deuterostomia_Chordata_Craniata_Vertebrata_Gnathostomata_Teleostomi_Euteleostomi_Actinopterygii_Mola_mola_ENSMMOP00000015467.1
	Eukaryota_Opisthokonta_Metazoa_Eumetazoa_Bilateria_Deuterostomia_Chordata_Craniata_Vertebrata_Gnathostomata_Teleostomi_Euteleostomi_Sarcopterygii_Sus_scrofa_AQP1_PIG_Aquaporin-1
	Eukaryota_Opisthokonta_Metazoa_Eumetazoa_Bilateria_Deuterostomia_Chordata_Craniata_Vertebrata_Gnathostomata_Teleostomi_Euteleostomi_Sarcopterygii_Ictidomys_tridecemlineatus_I3MPV2_ICTTR_Aquaporin-1
	Eukaryota_Opisthokonta_Metazoa_Eumetazoa_Bilateria_Deuterostomia_Chordata_Craniata_Vertebrata_Gnathostomata_Teleostomi_Euteleostomi_Sarcopterygii_Cavia_porcellus_H0VJ27_CAVPO_Aquaporin-1
	Eukaryota_Opisthokonta_Metazoa_Eumetazoa_Bilateria_Deuterostomia_Chordata_Craniata_Vertebrata_Gnathostomata_Teleostomi_Euteleostomi_Sarcopterygii_Pongo_abelii_AQP1_PONAB_Aquaporin-1
	Eukaryota_Opisthokonta_Metazoa_Eumetazoa_Bilateria_Deuterostomia_Chordata_Craniata_Vertebrata_Gnathostomata_Teleostomi_Euteleostomi_Sarcopterygii_Otolemur_garnettii_H0WJL9_OTOGA_Aquaporin-1
	Eukaryota_Opisthokonta_Metazoa_Eumetazoa_Bilateria_Deuterostomia_Chordata_Craniata_Vertebrata_Gnathostomata_Teleostomi_Euteleostomi_Sarcopterygii_Pan_troglodytes_H2QUD6_PANTR_Aquaporin-1
	Eukaryota_Opisthokonta_Metazoa_Eumetazoa_Bilateria_Deuterostomia_Chordata_Craniata_Vertebrata_Gnathostomata_Teleostomi_Euteleostomi_Sarcopterygii_Gorilla_gorilla_G3R332_GORGO_Aquaporin-1
	Eukaryota_Opisthokonta_Metazoa_Eumetazoa_Bilateria_Deuterostomia_Chordata_Craniata_Vertebrata_Gnathostomata_Teleostomi_Euteleostomi_Sarcopterygii_Gallus_gallus_Q2MCJ7_CHICK_Aquaporin-1
	Eukaryota_Opisthokonta_Metazoa_Eumetazoa_Bilateria_Deuterostomia_Chordata_Craniata_Vertebrata_Gnathostomata_Teleostomi_Euteleostomi_Sarcopterygii_Meleagris_gallopavo_G1MSG4_MELGA_Uncharacterized_protein
	Eukaryota_Opisthokonta_Metazoa_Eumetazoa_Bilateria_Deuterostomia_Chordata_Craniata_Vertebrata_Gnathostomata_Teleostomi_Euteleostomi_Sarcopterygii_Anas_platyrhynchos_XP_005012516.1
	Eukaryota_Opisthokonta_Metazoa_Eumetazoa_Bilateria_Deuterostomia_Chordata_Craniata_Vertebrata_Gnathostomata_Teleostomi_Euteleostomi_Sarcopterygii_Equus_caballus_F6WM25_HORSE_Aquaporin-1
	Eukaryota_Opisthokonta_Metazoa_Eumetazoa_Bilateria_Deuterostomia_Chordata_Craniata_Vertebrata_Gnathostomata_Teleostomi_Euteleostomi_Sarcopterygii_Taeniopygia_guttata_H0YPZ9
	Eukaryota_Opisthokonta_Metazoa_Eumetazoa_Bilateria_Deuterostomia_Chordata_Craniata_Vertebrata_Gnathostomata_Teleostomi_Euteleostomi_Sarcopterygii_Rattus_norvegicus_AQP1_RAT_Aquaporin-1
	Eukaryota_Opisthokonta_Metazoa_Eumetazoa_Bilateria_Deuterostomia_Chordata_Craniata_Vertebrata_Gnathostomata_Teleostomi_Euteleostomi_Sarcopterygii_Mus_musculus_AQP1_MOUSE_Aquaporin-1
	Eukaryota_Opisthokonta_Metazoa_Eumetazoa_Bilateria_Deuterostomia_Chordata_Craniata_Vertebrata_Gnathostomata_Teleostomi_Euteleostomi_Sarcopterygii_Loxodonta_africana_G3T544_LOXAF_ADH_water_channel
	Eukaryota_Opisthokonta_Metazoa_Eumetazoa_Bilateria_Deuterostomia_Chordata_Craniata_Vertebrata_Gnathostomata_Teleostomi_Euteleostomi_Actinopterygii_Salmo_salar_NP_001133472.1
	Eukaryota_Opisthokonta_Metazoa_Eumetazoa_Bilateria_Deuterostomia_Chordata_Craniata_Vertebrata_Gnathostomata_Teleostomi_Euteleostomi_Sarcopterygii_Oryctolagus_cuniculus_G1TN20_RABIT_Aquaporin-1
	Eukaryota_Opisthokonta_Metazoa_Eumetazoa_Bilateria_Deuterostomia_Chordata_Craniata_Vertebrata_Gnathostomata_Teleostomi_Euteleostomi_Actinopterygii_Oryzias_latipes_H2MTF3_ORYLA_Uncharacterized_protein
	Eukaryota_Opisthokonta_Metazoa_Eumetazoa_Bilateria_Deuterostomia_Chordata_Craniata_Vertebrata_Gnathostomata_Teleostomi_Euteleostomi_Actinopterygii_Thunnus_orientalis_Ba00000737_g6902
	Eukaryota_Opisthokonta_Metazoa_Eumetazoa_Bilateria_Deuterostomia_Chordata_Craniata_Vertebrata_Gnathostomata_Teleostomi_Euteleostomi_Actinopterygii_Tetraodon_nigroviridis_H3CSS7_TETNG_Aquaporin_1a_tandem_duplicate_1
AQP2_S2	Eukaryota_Opisthokonta_Metazoa_Eumetazoa_Bilateria_Deuterostomia_Chordata_Craniata_Vertebrata_Gnathostomata_Teleostomi_Euteleostomi_Sarcopterygii_Physeter_macrocephalus_XP_007107541.1
	Eukaryota_Opisthokonta_Metazoa_Eumetazoa_Bilateria_Deuterostomia_Chordata_Craniata_Vertebrata_Gnathostomata_Teleostomi_Euteleostomi_Sarcopterygii_Sus_scrofa_B2MW86_PIG_Aquaporin_2
	Eukaryota_Opisthokonta_Metazoa_Eumetazoa_Bilateria_Deuterostomia_Chordata_Craniata_Vertebrata_Gnathostomata_Teleostomi_Euteleostomi_Sarcopterygii_Nomascus_leucogenys_G1S800_NOMLE_Uncharacterized_protein
	Eukaryota_Opisthokonta_Metazoa_Eumetazoa_Bilateria_Deuterostomia_Chordata_Craniata_Vertebrata_Gnathostomata_Teleostomi_Euteleostomi_Sarcopterygii_Macaca_mulatta_F6W6H1_MACMU_Uncharacterized_protein
	Eukaryota_Opisthokonta_Metazoa_Eumetazoa_Bilateria_Deuterostomia_Chordata_Craniata_Vertebrata_Gnathostomata_Teleostomi_Euteleostomi_Sarcopterygii_Gorilla_gorilla_G3QSX4_GORGO_Aquaporin_2
	Eukaryota_Opisthokonta_Metazoa_Eumetazoa_Bilateria_Deuterostomia_Chordata_Craniata_Vertebrata_Gnathostomata_Teleostomi_Euteleostomi_Sarcopterygii_Homo_sapiens_AQP2_HUMAN_Aquaporin-2
	Eukaryota_Opisthokonta_Metazoa_Eumetazoa_Bilateria_Deuterostomia_Chordata_Craniata_Vertebrata_Gnathostomata_Teleostomi_Euteleostomi_Sarcopterygii_Callithrix_jacchus_F7H018_CALJA_Uncharacterized_protein
	Eukaryota_Opisthokonta_Metazoa_Eumetazoa_Bilateria_Deuterostomia_Chordata_Craniata_Vertebrata_Gnathostomata_Teleostomi_Euteleostomi_Sarcopterygii_Oryctolagus_cuniculus_G1SM73
	Eukaryota_Opisthokonta_Metazoa_Eumetazoa_Bilateria_Deuterostomia_Chordata_Craniata_Vertebrata_Gnathostomata_Teleostomi_Euteleostomi_Sarcopterygii_Bos_taurus_AQP2_BOVIN_Aquaporin-2
	Eukaryota_Opisthokonta_Metazoa_Eumetazoa_Bilateria_Deuterostomia_Chordata_Craniata_Vertebrata_Gnathostomata_Teleostomi_Euteleostomi_Sarcopterygii_Canis_lupus_J9P2Y9_CANLF_Aquaporin-2
AQP3_S9	Eukaryota_Opisthokonta_Metazoa_Eumetazoa_Bilateria_Deuterostomia_Chordata_Craniata_Vertebrata_Gnathostomata_Teleostomi_Euteleostomi_Sarcopterygii_Loxodonta_africana_G3TRC7_LOXAF_ADH_water_channel
	Eukaryota_Opisthokonta_Metazoa_Eumetazoa_Bilateria_Deuterostomia_Chordata_Craniata_Vertebrata_Gnathostomata_Teleostomi_Euteleostomi_Actinopterygii_Salmo_salar_XP_014016368.1
	Eukaryota_Opisthokonta_Metazoa_Eumetazoa_Bilateria_Deuterostomia_Chordata_Craniata_Vertebrata_Gnathostomata_Teleostomi_Euteleostomi_Actinopterygii_Salmo_salar_XP_014027912.1
	Eukaryota_Opisthokonta_Metazoa_Eumetazoa_Bilateria_Deuterostomia_Chordata_Craniata_Vertebrata_Gnathostomata_Teleostomi_Euteleostomi_Sarcopterygii_Equus_caballus_F6TFP8_HORSE_Aquaglyceroporin-3
	Eukaryota_Opisthokonta_Metazoa_Eumetazoa_Bilateria_Deuterostomia_Chordata_Craniata_Vertebrata_Gnathostomata_Teleostomi_Euteleostomi_Sarcopterygii_Taeniopygia_guttata_H0YTV5_TAEGU_Aquaglyceroporin-3
	Eukaryota_Opisthokonta_Metazoa_Eumetazoa_Bilateria_Deuterostomia_Chordata_Craniata_Vertebrata_Gnathostomata_Teleostomi_Euteleostomi_Sarcopterygii_Gallus_gallus_F1NWH5_CHICK_Aquaglyceroporin-3
	Eukaryota_Opisthokonta_Metazoa_Eumetazoa_Bilateria_Deuterostomia_Chordata_Craniata_Vertebrata_Gnathostomata_Teleostomi_Euteleostomi_Sarcopterygii_Anas_platyrhynchos_XP_027302380.1
	Eukaryota_Opisthokonta_Metazoa_Eumetazoa_Bilateria_Deuterostomia_Chordata_Craniata_Vertebrata_Gnathostomata_Teleostomi_Euteleostomi_Sarcopterygii_Mus_musculus_AQP3_MOUSE_Aquaporin-3
	Eukaryota_Opisthokonta_Metazoa_Eumetazoa_Bilateria_Deuterostomia_Chordata_Craniata_Vertebrata_Gnathostomata_Teleostomi_Euteleostomi_Sarcopterygii_Macaca_mulatta_F7EHP2_MACMU_Aquaglyceroporin-3
	Eukaryota_Opisthokonta_Metazoa_Eumetazoa_Bilateria_Deuterostomia_Chordata_Craniata_Vertebrata_Gnathostomata_Teleostomi_Euteleostomi_Sarcopterygii_Bos_taurus_AQP3_BOVIN_Aquaporin-3
	Eukaryota_Opisthokonta_Metazoa_Eumetazoa_Bilateria_Deuterostomia_Chordata_Craniata_Vertebrata_Gnathostomata_Teleostomi_Euteleostomi_Sarcopterygii_Sarcophilus_harrisii_G3VKB1_SARHA_Aquaglyceroporin-3
	Eukaryota_Opisthokonta_Metazoa_Eumetazoa_Bilateria_Deuterostomia_Chordata_Craniata_Vertebrata_Gnathostomata_Teleostomi_Euteleostomi_Sarcopterygii_Otolemur_garnettii_H0XB21_OTOGA_Aquaglyceroporin-3
	Eukaryota_Opisthokonta_Metazoa_Eumetazoa_Bilateria_Deuterostomia_Chordata_Craniata_Vertebrata_Gnathostomata_Teleostomi_Euteleostomi_Sarcopterygii_Balaena_mysticetus_bmy_05680T0
	Eukaryota_Opisthokonta_Metazoa_Eumetazoa_Bilateria_Deuterostomia_Chordata_Craniata_Vertebrata_Gnathostomata_Teleostomi_Euteleostomi_Sarcopterygii_Physeter_macrocephalus_XP_007111463.1
	Eukaryota_Opisthokonta_Metazoa_Eumetazoa_Bilateria_Deuterostomia_Chordata_Craniata_Vertebrata_Gnathostomata_Teleostomi_Euteleostomi_Sarcopterygii_Homo_sapiens_AQP3_HUMAN_Aquaporin-3
	Eukaryota_Opisthokonta_Metazoa_Eumetazoa_Bilateria_Deuterostomia_Chordata_Craniata_Vertebrata_Gnathostomata_Teleostomi_Euteleostomi_Sarcopterygii_Pan_troglodytes_H2QX53_PANTR_Aquaglyceroporin-3
	Eukaryota_Opisthokonta_Metazoa_Eumetazoa_Bilateria_Deuterostomia_Chordata_Craniata_Vertebrata_Gnathostomata_Teleostomi_Euteleostomi_Sarcopterygii_Gorilla_gorilla_G3QN14_GORGO_Aquaglyceroporin-3
	Eukaryota_Opisthokonta_Metazoa_Eumetazoa_Bilateria_Deuterostomia_Chordata_Craniata_Vertebrata_Gnathostomata_Teleostomi_Euteleostomi_Sarcopterygii_Callithrix_jacchus_F7CWZ6_CALJA_Aquaglyceroporin-3
	Eukaryota_Opisthokonta_Metazoa_Eumetazoa_Bilateria_Deuterostomia_Chordata_Craniata_Vertebrata_Gnathostomata_Teleostomi_Euteleostomi_Sarcopterygii_Oryctolagus_cuniculus_G1TEK4_RABIT_Aquaglyceroporin-3
	Eukaryota_Opisthokonta_Metazoa_Eumetazoa_Bilateria_Deuterostomia_Chordata_Craniata_Vertebrata_Gnathostomata_Teleostomi_Euteleostomi_Sarcopterygii_Ictidomys_tridecemlineatus_I3MQG2_ICTTR_Aquaglyceroporin-3
	Eukaryota_Opisthokonta_Metazoa_Eumetazoa_Bilateria_Deuterostomia_Chordata_Craniata_Vertebrata_Gnathostomata_Teleostomi_Euteleostomi_Sarcopterygii_Sus_scrofa_F1DQZ7_PIG_Aquaglyceroporin-3
	Eukaryota_Opisthokonta_Metazoa_Eumetazoa_Bilateria_Deuterostomia_Chordata_Craniata_Vertebrata_Gnathostomata_Teleostomi_Euteleostomi_Sarcopterygii_Pelodiscus_sinensis_XP_006123059.1
	Eukaryota_Opisthokonta_Metazoa_Eumetazoa_Bilateria_Deuterostomia_Chordata_Craniata_Vertebrata_Gnathostomata_Teleostomi_Euteleostomi_Actinopterygii_Oreochromis_niloticus_I3KG53_ORENI_Aquaglyceroporin-3
	Eukaryota_Opisthokonta_Metazoa_Eumetazoa_Bilateria_Deuterostomia_Chordata_Craniata_Vertebrata_Gnathostomata_Teleostomi_Euteleostomi_Sarcopterygii_Ornithorhynchus_anatinus_F7DJC3_ORNAN_Aquaglyceroporin-3
	Eukaryota_Opisthokonta_Metazoa_Eumetazoa_Bilateria_Deuterostomia_Chordata_Craniata_Vertebrata_Gnathostomata_Teleostomi_Euteleostomi_Sarcopterygii_Monodelphis_domestica_F7GJE9_MONDO_Aquaglyceroporin-3
	Eukaryota_Opisthokonta_Metazoa_Eumetazoa_Bilateria_Deuterostomia_Chordata_Craniata_Vertebrata_Gnathostomata_Teleostomi_Euteleostomi_Actinopterygii_Mola_mola_ENSMMOP00000007231.1
	Eukaryota_Opisthokonta_Metazoa_Eumetazoa_Bilateria_Deuterostomia_Chordata_Craniata_Vertebrata_Gnathostomata_Teleostomi_Euteleostomi_Sarcopterygii_Canis_lupus_E2RI15_CANLF_Aquaglyceroporin-3
	Eukaryota_Opisthokonta_Metazoa_Eumetazoa_Bilateria_Deuterostomia_Chordata_Craniata_Vertebrata_Gnathostomata_Teleostomi_Euteleostomi_Sarcopterygii_Loxodonta_africana_G3SVB2_LOXAF_ADH_water_channel
AQP4_S2	Eukaryota_Opisthokonta_Metazoa_Eumetazoa_Bilateria_Deuterostomia_Chordata_Craniata_Vertebrata_Gnathostomata_Teleostomi_Euteleostomi_Sarcopterygii_Oryctolagus_cuniculus_G1U7P7
	Eukaryota_Opisthokonta_Metazoa_Eumetazoa_Bilateria_Deuterostomia_Chordata_Craniata_Vertebrata_Gnathostomata_Teleostomi_Euteleostomi_Sarcopterygii_Ictidomys_tridecemlineatus_I3MKS2_ICTTR_Aquaporin_4
	Eukaryota_Opisthokonta_Metazoa_Eumetazoa_Bilateria_Deuterostomia_Chordata_Craniata_Vertebrata_Gnathostomata_Teleostomi_Euteleostomi_Sarcopterygii_Cavia_porcellus_H0V364_CAVPO_Aquaporin_4
	Eukaryota_Opisthokonta_Metazoa_Eumetazoa_Bilateria_Deuterostomia_Chordata_Craniata_Vertebrata_Gnathostomata_Teleostomi_Euteleostomi_Actinopterygii_Salmo_salar_XP_014024657.1
	Eukaryota_Opisthokonta_Metazoa_Eumetazoa_Bilateria_Deuterostomia_Chordata_Craniata_Vertebrata_Gnathostomata_Teleostomi_Euteleostomi_Actinopterygii_Salmo_salar_XP_014024656.1
	Eukaryota_Opisthokonta_Metazoa_Eumetazoa_Bilateria_Deuterostomia_Chordata_Craniata_Vertebrata_Gnathostomata_Teleostomi_Euteleostomi_Sarcopterygii_Anas_platyrhynchos_XP_027307997.1
	Eukaryota_Opisthokonta_Metazoa_Eumetazoa_Bilateria_Deuterostomia_Chordata_Craniata_Vertebrata_Gnathostomata_Teleostomi_Euteleostomi_Sarcopterygii_Physeter_macrocephalus_XP_007105461.1
	Eukaryota_Opisthokonta_Metazoa_Eumetazoa_Bilateria_Deuterostomia_Chordata_Craniata_Vertebrata_Gnathostomata_Teleostomi_Euteleostomi_Sarcopterygii_Balaena_mysticetus_bmy_05948T0
	Eukaryota_Opisthokonta_Metazoa_Eumetazoa_Bilateria_Deuterostomia_Chordata_Craniata_Vertebrata_Gnathostomata_Teleostomi_Euteleostomi_Sarcopterygii_Bos_taurus_AQP4_BOVIN_Aquaporin-4
	Eukaryota_Opisthokonta_Metazoa_Eumetazoa_Bilateria_Deuterostomia_Chordata_Craniata_Vertebrata_Gnathostomata_Teleostomi_Euteleostomi_Sarcopterygii_Pan_troglodytes_H2QED7_PANTR_Aquaporin_4
	Eukaryota_Opisthokonta_Metazoa_Eumetazoa_Bilateria_Deuterostomia_Chordata_Craniata_Vertebrata_Gnathostomata_Teleostomi_Euteleostomi_Sarcopterygii_Homo_sapiens_AQP4_HUMAN_Aquaporin-4
	Eukaryota_Opisthokonta_Metazoa_Eumetazoa_Bilateria_Deuterostomia_Chordata_Craniata_Vertebrata_Gnathostomata_Teleostomi_Euteleostomi_Sarcopterygii_Gorilla_gorilla_G3R4L3_GORGO_Aquaporin_4
	Eukaryota_Opisthokonta_Metazoa_Eumetazoa_Bilateria_Deuterostomia_Chordata_Craniata_Vertebrata_Gnathostomata_Teleostomi_Euteleostomi_Sarcopterygii_Nomascus_leucogenys_G1R432_NOMLE_Uncharacterized_protein
	Eukaryota_Opisthokonta_Metazoa_Eumetazoa_Bilateria_Deuterostomia_Chordata_Craniata_Vertebrata_Gnathostomata_Teleostomi_Euteleostomi_Sarcopterygii_Callithrix_jacchus_F7I6W3_CALJA_Uncharacterized_protein
	Eukaryota_Opisthokonta_Metazoa_Eumetazoa_Bilateria_Deuterostomia_Chordata_Craniata_Vertebrata_Gnathostomata_Teleostomi_Euteleostomi_Sarcopterygii_Sarcophilus_harrisii_G3WQD2_SARHA_Aquaporin_4
	Eukaryota_Opisthokonta_Metazoa_Eumetazoa_Bilateria_Deuterostomia_Chordata_Craniata_Vertebrata_Gnathostomata_Teleostomi_Euteleostomi_Sarcopterygii_Canis_lupus_F1PEB5_CANLF_Aquaporin_4
	Eukaryota_Opisthokonta_Metazoa_Eumetazoa_Bilateria_Deuterostomia_Chordata_Craniata_Vertebrata_Gnathostomata_Teleostomi_Euteleostomi_Sarcopterygii_Ailuropoda_melanoleuca_G1M6L3_AILME_Aquaporin_4
	Eukaryota_Opisthokonta_Metazoa_Eumetazoa_Bilateria_Deuterostomia_Chordata_Craniata_Vertebrata_Gnathostomata_Teleostomi_Euteleostomi_Sarcopterygii_Loxodonta_africana_G3SXM7_LOXAF_ADH_water_channel
	Eukaryota_Opisthokonta_Metazoa_Eumetazoa_Bilateria_Deuterostomia_Chordata_Craniata_Vertebrata_Gnathostomata_Teleostomi_Euteleostomi_Actinopterygii_Salmo_salar_XP_014024653.1
	Eukaryota_Opisthokonta_Metazoa_Eumetazoa_Bilateria_Deuterostomia_Chordata_Craniata_Vertebrata_Gnathostomata_Teleostomi_Euteleostomi_Sarcopterygii_Physeter_macrocephalus_XP_028336442.1
	Eukaryota_Opisthokonta_Metazoa_Eumetazoa_Bilateria_Deuterostomia_Chordata_Craniata_Vertebrata_Gnathostomata_Teleostomi_Euteleostomi_Actinopterygii_Salmo_salar_XP_014024654.1
	Eukaryota_Opisthokonta_Metazoa_Eumetazoa_Bilateria_Deuterostomia_Chordata_Craniata_Vertebrata_Gnathostomata_Teleostomi_Euteleostomi_Sarcopterygii_Physeter_macrocephalus_XP_023976684.1
	Eukaryota_Opisthokonta_Metazoa_Eumetazoa_Bilateria_Deuterostomia_Chordata_Craniata_Vertebrata_Gnathostomata_Teleostomi_Euteleostomi_Sarcopterygii_Anas_platyrhynchos_XP_027307998.1
	Eukaryota_Opisthokonta_Metazoa_Eumetazoa_Bilateria_Deuterostomia_Chordata_Craniata_Vertebrata_Gnathostomata_Teleostomi_Euteleostomi_Sarcopterygii_Macaca_mulatta_F6TNF8_MACMU_Aquaporin_4
	Eukaryota_Opisthokonta_Metazoa_Eumetazoa_Bilateria_Deuterostomia_Chordata_Craniata_Vertebrata_Gnathostomata_Teleostomi_Euteleostomi_Sarcopterygii_Meleagris_gallopavo_G1ND84_MELGA_Aquaporin_4
	Eukaryota_Opisthokonta_Metazoa_Eumetazoa_Bilateria_Deuterostomia_Chordata_Craniata_Vertebrata_Gnathostomata_Teleostomi_Euteleostomi_Sarcopterygii_Gallus_gallus_F1NJZ6
AQP5_S2	Eukaryota_Opisthokonta_Metazoa_Eumetazoa_Bilateria_Deuterostomia_Chordata_Craniata_Vertebrata_Gnathostomata_Teleostomi_Euteleostomi_Sarcopterygii_Gallus_gallus_H9L3R6
	Eukaryota_Opisthokonta_Metazoa_Eumetazoa_Bilateria_Deuterostomia_Chordata_Craniata_Vertebrata_Gnathostomata_Teleostomi_Euteleostomi_Sarcopterygii_Pongo_abelii_H2NH89_PONAB_Aquaporin-5
	Eukaryota_Opisthokonta_Metazoa_Eumetazoa_Bilateria_Deuterostomia_Chordata_Craniata_Vertebrata_Gnathostomata_Teleostomi_Euteleostomi_Sarcopterygii_Gorilla_gorilla_G3QSX6_GORGO_Aquaporin-5
	Eukaryota_Opisthokonta_Metazoa_Eumetazoa_Bilateria_Deuterostomia_Chordata_Craniata_Vertebrata_Gnathostomata_Teleostomi_Euteleostomi_Sarcopterygii_Sarcophilus_harrisii_G3VMA6_SARHA_Aquaporin-5
	Eukaryota_Opisthokonta_Metazoa_Eumetazoa_Bilateria_Deuterostomia_Chordata_Craniata_Vertebrata_Gnathostomata_Teleostomi_Euteleostomi_Sarcopterygii_Meleagris_gallopavo_G1NDY2_MELGA_Aquaporin-5
AQP6_S2	Eukaryota_Opisthokonta_Metazoa_Eumetazoa_Bilateria_Deuterostomia_Chordata_Craniata_Vertebrata_Gnathostomata_Teleostomi_Euteleostomi_Sarcopterygii_Loxodonta_africana_G3T7P9_LOXAF_ADH_water_channel
	Eukaryota_Opisthokonta_Metazoa_Eumetazoa_Bilateria_Deuterostomia_Chordata_Craniata_Vertebrata_Gnathostomata_Teleostomi_Euteleostomi_Sarcopterygii_Macaca_mulatta_F7F0M8
	Eukaryota_Opisthokonta_Metazoa_Eumetazoa_Bilateria_Deuterostomia_Chordata_Craniata_Vertebrata_Gnathostomata_Teleostomi_Euteleostomi_Sarcopterygii_Pan_troglodytes_A0A2J8KE95_PANTR_Aquaporin_6
	Eukaryota_Opisthokonta_Metazoa_Eumetazoa_Bilateria_Deuterostomia_Chordata_Craniata_Vertebrata_Gnathostomata_Teleostomi_Euteleostomi_Sarcopterygii_Gorilla_gorilla_G3QSX8_GORGO_Aquaporin_6
	Eukaryota_Opisthokonta_Metazoa_Eumetazoa_Bilateria_Deuterostomia_Chordata_Craniata_Vertebrata_Gnathostomata_Teleostomi_Euteleostomi_Sarcopterygii_Homo_sapiens_AQP6_HUMAN_Aquaporin-6
	Eukaryota_Opisthokonta_Metazoa_Eumetazoa_Bilateria_Deuterostomia_Chordata_Craniata_Vertebrata_Gnathostomata_Teleostomi_Euteleostomi_Sarcopterygii_Nomascus_leucogenys_G1S7Z8_NOMLE_Uncharacterized_protein
	Eukaryota_Opisthokonta_Metazoa_Eumetazoa_Bilateria_Deuterostomia_Chordata_Craniata_Vertebrata_Gnathostomata_Teleostomi_Euteleostomi_Sarcopterygii_Pongo_abelii_H2NH90_PONAB_Aquaporin_6
	Eukaryota_Opisthokonta_Metazoa_Eumetazoa_Bilateria_Deuterostomia_Chordata_Craniata_Vertebrata_Gnathostomata_Teleostomi_Euteleostomi_Sarcopterygii_Otolemur_garnettii_H0WQD6_OTOGA_Uncharacterized_protein
	Eukaryota_Opisthokonta_Metazoa_Eumetazoa_Bilateria_Deuterostomia_Chordata_Craniata_Vertebrata_Gnathostomata_Teleostomi_Euteleostomi_Sarcopterygii_Sus_scrofa_B2MUK1_PIG_Aquaporin-6
	Eukaryota_Opisthokonta_Metazoa_Eumetazoa_Bilateria_Deuterostomia_Chordata_Craniata_Vertebrata_Gnathostomata_Teleostomi_Euteleostomi_Sarcopterygii_Ictidomys_tridecemlineatus_I3N312_ICTTR_Aquaporin_6
	Eukaryota_Opisthokonta_Metazoa_Eumetazoa_Bilateria_Deuterostomia_Chordata_Craniata_Vertebrata_Gnathostomata_Teleostomi_Euteleostomi_Sarcopterygii_Pelodiscus_sinensis_XP_014433095.1
	Eukaryota_Opisthokonta_Metazoa_Eumetazoa_Bilateria_Deuterostomia_Chordata_Craniata_Vertebrata_Gnathostomata_Teleostomi_Euteleostomi_Sarcopterygii_Pelodiscus_sinensis_XP_006131201.2
AQP7_S9	Eukaryota_Opisthokonta_Metazoa_Eumetazoa_Bilateria_Deuterostomia_Chordata_Craniata_Vertebrata_Gnathostomata_Teleostomi_Euteleostomi_Actinopterygii_Gasterosteus_aculeatus_G3P1X7_GASAC_Aquaporin_7
	Eukaryota_Opisthokonta_Metazoa_Eumetazoa_Bilateria_Deuterostomia_Chordata_Craniata_Vertebrata_Gnathostomata_Teleostomi_Euteleostomi_Sarcopterygii_Gallus_gallus_F1NWH6_CHICK_Uncharacterized_protein
	Eukaryota_Opisthokonta_Metazoa_Eumetazoa_Bilateria_Deuterostomia_Chordata_Craniata_Vertebrata_Gnathostomata_Teleostomi_Euteleostomi_Sarcopterygii_Cavia_porcellus_H0VL23_CAVPO_Uncharacterized_protein
	Eukaryota_Opisthokonta_Metazoa_Eumetazoa_Bilateria_Deuterostomia_Chordata_Craniata_Vertebrata_Gnathostomata_Teleostomi_Euteleostomi_Actinopterygii_Salmo_salar_XP_013987498.1
	Eukaryota_Opisthokonta_Metazoa_Eumetazoa_Bilateria_Deuterostomia_Chordata_Craniata_Vertebrata_Gnathostomata_Teleostomi_Euteleostomi_Sarcopterygii_Xenopus_tropicalis_F6QPA9
	Eukaryota_Opisthokonta_Metazoa_Eumetazoa_Bilateria_Deuterostomia_Chordata_Craniata_Vertebrata_Gnathostomata_Teleostomi_Euteleostomi_Sarcopterygii_Xenopus_tropicalis_F7CQ45
	Eukaryota_Opisthokonta_Metazoa_Eumetazoa_Bilateria_Deuterostomia_Chordata_Craniata_Vertebrata_Gnathostomata_Teleostomi_Euteleostomi_Sarcopterygii_Pelodiscus_sinensis_XP_014429082.1
	Eukaryota_Opisthokonta_Metazoa_Eumetazoa_Bilateria_Deuterostomia_Chordata_Craniata_Vertebrata_Gnathostomata_Teleostomi_Euteleostomi_Sarcopterygii_Equus_caballus_F7ATW3_HORSE_Aquaporin_7
	Eukaryota_Opisthokonta_Metazoa_Eumetazoa_Bilateria_Deuterostomia_Chordata_Craniata_Vertebrata_Gnathostomata_Teleostomi_Euteleostomi_Sarcopterygii_Sus_scrofa_A9Y007_PIG_Aquaporin_7
	Eukaryota_Opisthokonta_Metazoa_Eumetazoa_Bilateria_Deuterostomia_Chordata_Craniata_Vertebrata_Gnathostomata_Teleostomi_Euteleostomi_Sarcopterygii_Physeter_macrocephalus_XP_007111466.1
	Eukaryota_Opisthokonta_Metazoa_Eumetazoa_Bilateria_Deuterostomia_Chordata_Craniata_Vertebrata_Gnathostomata_Teleostomi_Euteleostomi_Sarcopterygii_Physeter_macrocephalus_XP_028349857.1
	Eukaryota_Opisthokonta_Metazoa_Eumetazoa_Bilateria_Deuterostomia_Chordata_Craniata_Vertebrata_Gnathostomata_Teleostomi_Euteleostomi_Sarcopterygii_Physeter_macrocephalus_XP_007111464.1
	Eukaryota_Opisthokonta_Metazoa_Eumetazoa_Bilateria_Deuterostomia_Chordata_Craniata_Vertebrata_Gnathostomata_Teleostomi_Euteleostomi_Sarcopterygii_Balaena_mysticetus_bmy_05677T0
	Eukaryota_Opisthokonta_Metazoa_Eumetazoa_Bilateria_Deuterostomia_Chordata_Craniata_Vertebrata_Gnathostomata_Teleostomi_Euteleostomi_Actinopterygii_Mola_mola_ENSMMOP00000016095.1
	Eukaryota_Opisthokonta_Metazoa_Eumetazoa_Bilateria_Deuterostomia_Chordata_Craniata_Vertebrata_Gnathostomata_Teleostomi_Euteleostomi_Sarcopterygii_Nomascus_leucogenys_G1QYZ3_NOMLE_Uncharacterized_protein
	Eukaryota_Opisthokonta_Metazoa_Eumetazoa_Bilateria_Deuterostomia_Chordata_Craniata_Vertebrata_Gnathostomata_Teleostomi_Euteleostomi_Sarcopterygii_Oryctolagus_cuniculus_G1TEK0_RABIT_Uncharacterized_protein
	Eukaryota_Opisthokonta_Metazoa_Eumetazoa_Bilateria_Deuterostomia_Chordata_Craniata_Vertebrata_Gnathostomata_Teleostomi_Euteleostomi_Sarcopterygii_Macaca_mulatta_F7H7S0_MACMU_Uncharacterized_protein
	Eukaryota_Opisthokonta_Metazoa_Eumetazoa_Bilateria_Deuterostomia_Chordata_Craniata_Vertebrata_Gnathostomata_Teleostomi_Euteleostomi_Sarcopterygii_Loxodonta_africana_G3U7R9_LOXAF_Uncharacterized_protein
	Eukaryota_Opisthokonta_Metazoa_Eumetazoa_Bilateria_Deuterostomia_Chordata_Craniata_Vertebrata_Gnathostomata_Teleostomi_Euteleostomi_Sarcopterygii_Callithrix_jacchus_F7DW02_CALJA_Uncharacterized_protein
	Eukaryota_Opisthokonta_Metazoa_Eumetazoa_Bilateria_Deuterostomia_Chordata_Craniata_Vertebrata_Gnathostomata_Teleostomi_Euteleostomi_Actinopterygii_Takifugu_rubripes_H2URE5
	Eukaryota_Opisthokonta_Metazoa_Eumetazoa_Bilateria_Deuterostomia_Chordata_Craniata_Vertebrata_Gnathostomata_Teleostomi_Euteleostomi_Sarcopterygii_Pongo_abelii_H2PRX6_PONAB_Uncharacterized_protein
	Eukaryota_Opisthokonta_Metazoa_Eumetazoa_Bilateria_Deuterostomia_Chordata_Craniata_Vertebrata_Gnathostomata_Teleostomi_Euteleostomi_Actinopterygii_Tetraodon_nigroviridis_H3CZA7_TETNG_Aquaporin_7
AQP8_S6	Eukaryota_Opisthokonta_Metazoa_Eumetazoa_Bilateria_Deuterostomia_Chordata_Craniata_Vertebrata_Gnathostomata_Teleostomi_Euteleostomi_Sarcopterygii_Equus_caballus_F6YQE7
	Eukaryota_Opisthokonta_Metazoa_Eumetazoa_Bilateria_Deuterostomia_Chordata_Craniata_Vertebrata_Gnathostomata_Teleostomi_Euteleostomi_Actinopterygii_Takifugu_rubripes_H2S4K9
	Eukaryota_Opisthokonta_Metazoa_Eumetazoa_Bilateria_Deuterostomia_Chordata_Craniata_Vertebrata_Gnathostomata_Teleostomi_Euteleostomi_Actinopterygii_Mola_mola_ENSMMOP00000004292.1
	Eukaryota_Opisthokonta_Metazoa_Eumetazoa_Bilateria_Deuterostomia_Chordata_Craniata_Vertebrata_Gnathostomata_Teleostomi_Euteleostomi_Actinopterygii_Mola_mola_ENSMMOP00000004267.1
	Eukaryota_Opisthokonta_Metazoa_Eumetazoa_Bilateria_Deuterostomia_Chordata_Craniata_Vertebrata_Gnathostomata_Teleostomi_Euteleostomi_Actinopterygii_Gasterosteus_aculeatus_G3PD76_GASAC_Aquaporin_8b
	Eukaryota_Opisthokonta_Metazoa_Eumetazoa_Bilateria_Deuterostomia_Chordata_Craniata_Vertebrata_Gnathostomata_Teleostomi_Euteleostomi_Actinopterygii_Mola_mola_ENSMMOP00000004276.1
	Eukaryota_Opisthokonta_Metazoa_Eumetazoa_Bilateria_Deuterostomia_Chordata_Craniata_Vertebrata_Gnathostomata_Teleostomi_Euteleostomi_Actinopterygii_Takifugu_rubripes_H2S4L0
	Eukaryota_Opisthokonta_Metazoa_Eumetazoa_Bilateria_Deuterostomia_Chordata_Craniata_Vertebrata_Gnathostomata_Teleostomi_Euteleostomi_Sarcopterygii_Anas_platyrhynchos_XP_027325269.1
	Eukaryota_Opisthokonta_Metazoa_Eumetazoa_Bilateria_Deuterostomia_Chordata_Craniata_Vertebrata_Gnathostomata_Teleostomi_Euteleostomi_Actinopterygii_Thunnus_orientalis_Ba00000232_g2970
	Eukaryota_Opisthokonta_Metazoa_Eumetazoa_Bilateria_Deuterostomia_Chordata_Craniata_Vertebrata_Gnathostomata_Teleostomi_Euteleostomi_Actinopterygii_Tetraodon_nigroviridis_H3DKW3_TETNG_Aquaporin_8b
	Eukaryota_Opisthokonta_Metazoa_Eumetazoa_Bilateria_Deuterostomia_Chordata_Craniata_Vertebrata_Gnathostomata_Teleostomi_Euteleostomi_Actinopterygii_Mola_mola_ENSMMOP00000009849.1
	Eukaryota_Opisthokonta_Metazoa_Eumetazoa_Bilateria_Protostomia_Ecdysozoa_Panarthropoda_Arthropoda_Mandibulata_Pancrustacea_Hexapoda_Insecta_Drosophila_pseudoobscura_Q29NF9_DROPS_Uncharacterized_protein
	Eukaryota_Opisthokonta_Metazoa_Eumetazoa_Bilateria_Protostomia_Ecdysozoa_Panarthropoda_Arthropoda_Mandibulata_Pancrustacea_Hexapoda_Insecta_Drosophila_melanogaster_BIB_DROME_Neurogenic_protein_big_brain
	Eukaryota_Opisthokonta_Metazoa_Eumetazoa_Bilateria_Protostomia_Ecdysozoa_Panarthropoda_Arthropoda_Mandibulata_Pancrustacea_Hexapoda_Insecta_Anopheles_darlingi_E3XBP3
	Eukaryota_Opisthokonta_Metazoa_Eumetazoa_Bilateria_Protostomia_Ecdysozoa_Panarthropoda_Arthropoda_Mandibulata_Pancrustacea_Hexapoda_Insecta_Anopheles_gambiae_Q7Q873_ANOGA_AGAP008766-PA__Fragment_
	Eukaryota_Opisthokonta_Metazoa_Eumetazoa_Bilateria_Protostomia_Ecdysozoa_Panarthropoda_Arthropoda_Mandibulata_Pancrustacea_Hexapoda_Insecta_Aedes_aegypti_Q17BX1_AEDAE_AAEL004741-PA
	Eukaryota_Opisthokonta_Metazoa_Eumetazoa_Bilateria_Protostomia_Ecdysozoa_Panarthropoda_Arthropoda_Mandibulata_Pancrustacea_Hexapoda_Insecta_Culex_quinquefasciatus_XP_001866597.1
	Eukaryota_Opisthokonta_Metazoa_Eumetazoa_Bilateria_Deuterostomia_Chordata_Craniata_Vertebrata_Gnathostomata_Teleostomi_Euteleostomi_Sarcopterygii_Ornithorhynchus_anatinus_F7F1Y4_ORNAN_Aquaporin_8
	Eukaryota_Opisthokonta_Metazoa_Eumetazoa_Bilateria_Deuterostomia_Chordata_Craniata_Vertebrata_Gnathostomata_Teleostomi_Euteleostomi_Actinopterygii_Mola_mola_ENSMMOP00000004291.1
	Eukaryota_Opisthokonta_Metazoa_Eumetazoa_Bilateria_Deuterostomia_Chordata_Craniata_Vertebrata_Gnathostomata_Teleostomi_Euteleostomi_Actinopterygii_Salmo_salar_XP_014058516.1
	Eukaryota_Opisthokonta_Metazoa_Eumetazoa_Bilateria_Deuterostomia_Chordata_Craniata_Vertebrata_Gnathostomata_Teleostomi_Euteleostomi_Actinopterygii_Gasterosteus_aculeatus_G3PNF8_GASAC_Uncharacterized_protein
	Eukaryota_Opisthokonta_Metazoa_Eumetazoa_Bilateria_Deuterostomia_Chordata_Craniata_Vertebrata_Gnathostomata_Teleostomi_Euteleostomi_Actinopterygii_Oryzias_latipes_H2LD16_ORYLA_Uncharacterized_protein
	Eukaryota_Opisthokonta_Metazoa_Eumetazoa_Bilateria_Deuterostomia_Chordata_Craniata_Vertebrata_Gnathostomata_Teleostomi_Euteleostomi_Sarcopterygii_Oryctolagus_cuniculus_G1SGA4_RABIT_Aquaporin_8
	Eukaryota_Opisthokonta_Metazoa_Eumetazoa_Bilateria_Deuterostomia_Chordata_Craniata_Vertebrata_Gnathostomata_Teleostomi_Euteleostomi_Actinopterygii_Oreochromis_niloticus_I3KUV1_ORENI_Uncharacterized_protein
	Eukaryota_Opisthokonta_Metazoa_Eumetazoa_Bilateria_Deuterostomia_Chordata_Craniata_Vertebrata_Gnathostomata_Teleostomi_Euteleostomi_Sarcopterygii_Xenopus_tropicalis_B0BM29_XENTR_Aqp8_protein
	Eukaryota_Opisthokonta_Metazoa_Eumetazoa_Bilateria_Deuterostomia_Chordata_Craniata_Vertebrata_Gnathostomata_Teleostomi_Euteleostomi_Actinopterygii_Salmo_salar_XP_014035160.1
	Eukaryota_Opisthokonta_Metazoa_Eumetazoa_Bilateria_Deuterostomia_Chordata_Craniata_Vertebrata_Gnathostomata_Teleostomi_Euteleostomi_Actinopterygii_Mola_mola_ENSMMOP00000004293.1
	Eukaryota_Opisthokonta_Metazoa_Eumetazoa_Bilateria_Deuterostomia_Chordata_Craniata_Vertebrata_Gnathostomata_Teleostomi_Euteleostomi_Actinopterygii_Danio_rerio_D3TI82_DANRE_Aquaporin_8a_tandem_duplicate_2
	Eukaryota_Opisthokonta_Metazoa_Eumetazoa_Bilateria_Deuterostomia_Chordata_Craniata_Vertebrata_Gnathostomata_Teleostomi_Euteleostomi_Sarcopterygii_Sus_scrofa_F1RFE4
	Eukaryota_Opisthokonta_Metazoa_Eumetazoa_Bilateria_Deuterostomia_Chordata_Craniata_Vertebrata_Gnathostomata_Teleostomi_Euteleostomi_Sarcopterygii_Balaena_mysticetus_bmy_18214T0
	Eukaryota_Opisthokonta_Metazoa_Eumetazoa_Bilateria_Deuterostomia_Chordata_Craniata_Vertebrata_Gnathostomata_Teleostomi_Euteleostomi_Sarcopterygii_Ailuropoda_melanoleuca_G1LK84_AILME_Aquaporin_8
	Eukaryota_Opisthokonta_Metazoa_Eumetazoa_Bilateria_Deuterostomia_Chordata_Craniata_Vertebrata_Gnathostomata_Teleostomi_Euteleostomi_Sarcopterygii_Canis_lupus_E2REN5_CANLF_Aquaporin_8
	Eukaryota_Opisthokonta_Metazoa_Eumetazoa_Bilateria_Deuterostomia_Chordata_Craniata_Vertebrata_Gnathostomata_Teleostomi_Euteleostomi_Sarcopterygii_Ictidomys_tridecemlineatus_I3LWK8_ICTTR_Aquaporin_8
	Eukaryota_Opisthokonta_Metazoa_Eumetazoa_Bilateria_Deuterostomia_Chordata_Craniata_Vertebrata_Gnathostomata_Teleostomi_Euteleostomi_Sarcopterygii_Gorilla_gorilla_G3R630_GORGO_Aquaporin_8
	Eukaryota_Opisthokonta_Metazoa_Eumetazoa_Bilateria_Deuterostomia_Chordata_Craniata_Vertebrata_Gnathostomata_Teleostomi_Euteleostomi_Sarcopterygii_Pongo_abelii_H2NQG2_PONAB_Uncharacterized_protein
	Eukaryota_Opisthokonta_Metazoa_Eumetazoa_Bilateria_Deuterostomia_Chordata_Craniata_Vertebrata_Gnathostomata_Teleostomi_Euteleostomi_Sarcopterygii_Nomascus_leucogenys_G1RM05_NOMLE_Uncharacterized_protein
	Eukaryota_Opisthokonta_Metazoa_Eumetazoa_Bilateria_Deuterostomia_Chordata_Craniata_Vertebrata_Gnathostomata_Teleostomi_Euteleostomi_Sarcopterygii_Homo_sapiens_AQP8_HUMAN_Aquaporin-8
	Eukaryota_Opisthokonta_Metazoa_Eumetazoa_Bilateria_Deuterostomia_Chordata_Craniata_Vertebrata_Gnathostomata_Teleostomi_Euteleostomi_Sarcopterygii_Pan_troglodytes_H2QAT2_PANTR_Aquaporin_8
	Eukaryota_Opisthokonta_Metazoa_Eumetazoa_Bilateria_Deuterostomia_Chordata_Craniata_Vertebrata_Gnathostomata_Teleostomi_Euteleostomi_Sarcopterygii_Macaca_mulatta_F7BN78_MACMU_Aquaporin_8
	Eukaryota_Opisthokonta_Metazoa_Eumetazoa_Bilateria_Deuterostomia_Chordata_Craniata_Vertebrata_Gnathostomata_Teleostomi_Euteleostomi_Sarcopterygii_Mus_musculus_AQP8_MOUSE_Aquaporin-8
	Eukaryota_Opisthokonta_Metazoa_Eumetazoa_Bilateria_Deuterostomia_Chordata_Craniata_Vertebrata_Gnathostomata_Teleostomi_Euteleostomi_Sarcopterygii_Rattus_norvegicus_AQP8_RAT_Aquaporin-8
	Eukaryota_Opisthokonta_Metazoa_Eumetazoa_Bilateria_Deuterostomia_Chordata_Craniata_Vertebrata_Gnathostomata_Teleostomi_Euteleostomi_Sarcopterygii_Callithrix_jacchus_F6SPR4_CALJA_Aquaporin_8
	Eukaryota_Opisthokonta_Metazoa_Eumetazoa_Bilateria_Deuterostomia_Chordata_Craniata_Vertebrata_Gnathostomata_Teleostomi_Euteleostomi_Actinopterygii_Salmo_salar_XP_014064050.1
	Eukaryota_Opisthokonta_Metazoa_Eumetazoa_Bilateria_Deuterostomia_Chordata_Craniata_Vertebrata_Gnathostomata_Teleostomi_Euteleostomi_Actinopterygii_Salmo_salar_XP_014064051.1
	Eukaryota_Opisthokonta_Metazoa_Eumetazoa_Bilateria_Deuterostomia_Chordata_Craniata_Vertebrata_Gnathostomata_Teleostomi_Euteleostomi_Actinopterygii_Salmo_salar_NP_001167386.1
	Eukaryota_Opisthokonta_Metazoa_Eumetazoa_Bilateria_Deuterostomia_Chordata_Craniata_Vertebrata_Gnathostomata_Teleostomi_Euteleostomi_Actinopterygii_Mola_mola_ENSMMOP00000004301.1
	Eukaryota_Opisthokonta_Metazoa_Eumetazoa_Bilateria_Deuterostomia_Chordata_Craniata_Vertebrata_Gnathostomata_Teleostomi_Euteleostomi_Actinopterygii_Mola_mola_ENSMMOP00000004305.1
	Eukaryota_Opisthokonta_Metazoa_Eumetazoa_Bilateria_Deuterostomia_Chordata_Craniata_Vertebrata_Gnathostomata_Teleostomi_Euteleostomi_Actinopterygii_Mola_mola_ENSMMOP00000004290.1
	Eukaryota_Opisthokonta_Metazoa_Eumetazoa_Bilateria_Deuterostomia_Chordata_Craniata_Vertebrata_Gnathostomata_Teleostomi_Euteleostomi_Sarcopterygii_Otolemur_garnettii_H0WHV4_OTOGA_Uncharacterized_protein
	Eukaryota_Opisthokonta_Metazoa_Eumetazoa_Bilateria_Deuterostomia_Chordata_Craniata_Vertebrata_Gnathostomata_Teleostomi_Euteleostomi_Sarcopterygii_Otolemur_garnettii_H0X089_OTOGA_Uncharacterized_protein
	Eukaryota_Opisthokonta_Metazoa_Eumetazoa_Bilateria_Deuterostomia_Chordata_Craniata_Vertebrata_Gnathostomata_Teleostomi_Euteleostomi_Actinopterygii_Mola_mola_ENSMMOP00000004288.1
	Eukaryota_Opisthokonta_Metazoa_Eumetazoa_Bilateria_Deuterostomia_Chordata_Craniata_Vertebrata_Gnathostomata_Teleostomi_Euteleostomi_Sarcopterygii_Bos_taurus_Q1LZG2_BOVIN_AQP8_protein__Fragment_
AQP9_S9	Eukaryota_Opisthokonta_Metazoa_Eumetazoa_Bilateria_Deuterostomia_Chordata_Craniata_Vertebrata_Gnathostomata_Teleostomi_Euteleostomi_Actinopterygii_Mola_mola_ENSMMOP00000016805.1
	Eukaryota_Opisthokonta_Metazoa_Eumetazoa_Bilateria_Deuterostomia_Chordata_Craniata_Vertebrata_Gnathostomata_Teleostomi_Euteleostomi_Actinopterygii_Gasterosteus_aculeatus_G3PTF0_GASAC_Aquaporin_9b
	Eukaryota_Opisthokonta_Metazoa_Eumetazoa_Bilateria_Deuterostomia_Chordata_Craniata_Vertebrata_Gnathostomata_Teleostomi_Euteleostomi_Sarcopterygii_Cavia_porcellus_H0VN99
	Eukaryota_Opisthokonta_Metazoa_Eumetazoa_Bilateria_Deuterostomia_Chordata_Craniata_Vertebrata_Gnathostomata_Teleostomi_Euteleostomi_Sarcopterygii_Myotis_lucifugus_G1NUU1_MYOLU_Aquaporin_9
	Eukaryota_Opisthokonta_Metazoa_Eumetazoa_Bilateria_Deuterostomia_Chordata_Craniata_Vertebrata_Gnathostomata_Teleostomi_Euteleostomi_Actinopterygii_Tetraodon_nigroviridis_H3CVB4_TETNG_Aquaporin_9b
	Eukaryota_Opisthokonta_Metazoa_Eumetazoa_Bilateria_Deuterostomia_Chordata_Craniata_Vertebrata_Gnathostomata_Teleostomi_Euteleostomi_Actinopterygii_Mola_mola_ENSMMOP00000016812.1
	Eukaryota_Opisthokonta_Metazoa_Eumetazoa_Bilateria_Deuterostomia_Chordata_Craniata_Vertebrata_Gnathostomata_Teleostomi_Euteleostomi_Actinopterygii_Mola_mola_ENSMMOP00000021662.1
	Eukaryota_Opisthokonta_Metazoa_Eumetazoa_Bilateria_Deuterostomia_Chordata_Craniata_Vertebrata_Gnathostomata_Teleostomi_Euteleostomi_Actinopterygii_Mola_mola_ENSMMOP00000016814.1
	Eukaryota_Opisthokonta_Metazoa_Eumetazoa_Bilateria_Deuterostomia_Chordata_Craniata_Vertebrata_Gnathostomata_Teleostomi_Euteleostomi_Actinopterygii_Mola_mola_ENSMMOP00000016815.1
	Eukaryota_Opisthokonta_Metazoa_Eumetazoa_Bilateria_Deuterostomia_Chordata_Craniata_Vertebrata_Gnathostomata_Teleostomi_Euteleostomi_Actinopterygii_Thunnus_orientalis_Ba00000038_g683
	Eukaryota_Opisthokonta_Metazoa_Eumetazoa_Bilateria_Deuterostomia_Chordata_Craniata_Vertebrata_Gnathostomata_Teleostomi_Euteleostomi_Actinopterygii_Thunnus_orientalis_Ba00001611_g11297
	Eukaryota_Opisthokonta_Metazoa_Eumetazoa_Bilateria_Deuterostomia_Chordata_Craniata_Vertebrata_Gnathostomata_Teleostomi_Euteleostomi_Actinopterygii_Takifugu_rubripes_H2V8W6_TAKRU_Uncharacterized_protein
	Eukaryota_Opisthokonta_Metazoa_Eumetazoa_Bilateria_Deuterostomia_Chordata_Craniata_Vertebrata_Gnathostomata_Teleostomi_Euteleostomi_Actinopterygii_Mola_mola_ENSMMOP00000021660.1
	Eukaryota_Opisthokonta_Metazoa_Eumetazoa_Bilateria_Deuterostomia_Chordata_Craniata_Vertebrata_Gnathostomata_Teleostomi_Euteleostomi_Actinopterygii_Oryzias_latipes_H2LW77_ORYLA_Uncharacterized_protein
	Eukaryota_Opisthokonta_Metazoa_Eumetazoa_Bilateria_Deuterostomia_Chordata_Craniata_Vertebrata_Gnathostomata_Teleostomi_Euteleostomi_Actinopterygii_Mola_mola_ENSMMOP00000016816.1
	Eukaryota_Opisthokonta_Metazoa_Eumetazoa_Bilateria_Deuterostomia_Chordata_Craniata_Vertebrata_Gnathostomata_Teleostomi_Euteleostomi_Sarcopterygii_Pelodiscus_sinensis_XP_006112527.1
	Eukaryota_Opisthokonta_Metazoa_Eumetazoa_Bilateria_Deuterostomia_Chordata_Craniata_Vertebrata_Gnathostomata_Teleostomi_Euteleostomi_Sarcopterygii_Nomascus_leucogenys_G1RKK8_NOMLE_Uncharacterized_protein
	Eukaryota_Opisthokonta_Metazoa_Eumetazoa_Bilateria_Deuterostomia_Chordata_Craniata_Vertebrata_Gnathostomata_Teleostomi_Euteleostomi_Sarcopterygii_Homo_sapiens_AQP9_HUMAN_Aquaporin-9
	Eukaryota_Opisthokonta_Metazoa_Eumetazoa_Bilateria_Deuterostomia_Chordata_Craniata_Vertebrata_Gnathostomata_Teleostomi_Euteleostomi_Sarcopterygii_Pongo_abelii_H2NNC8_PONAB_Uncharacterized_protein
	Eukaryota_Opisthokonta_Metazoa_Eumetazoa_Bilateria_Deuterostomia_Chordata_Craniata_Vertebrata_Gnathostomata_Teleostomi_Euteleostomi_Sarcopterygii_Macaca_mulatta_F6WY03_MACMU_Aquaporin_9
	Eukaryota_Opisthokonta_Metazoa_Eumetazoa_Bilateria_Deuterostomia_Chordata_Craniata_Vertebrata_Gnathostomata_Teleostomi_Euteleostomi_Sarcopterygii_Callithrix_jacchus_F7HXG8
	Eukaryota_Opisthokonta_Metazoa_Eumetazoa_Bilateria_Deuterostomia_Chordata_Craniata_Vertebrata_Gnathostomata_Teleostomi_Euteleostomi_Sarcopterygii_Ailuropoda_melanoleuca_D2HF57_AILME_Aquaporin_9__Fragment_
	Eukaryota_Opisthokonta_Metazoa_Eumetazoa_Bilateria_Deuterostomia_Chordata_Craniata_Vertebrata_Gnathostomata_Teleostomi_Euteleostomi_Sarcopterygii_Canis_lupus_E2QXX6_CANLF_Aquaporin_9
	Eukaryota_Opisthokonta_Metazoa_Eumetazoa_Bilateria_Deuterostomia_Chordata_Craniata_Vertebrata_Gnathostomata_Teleostomi_Euteleostomi_Sarcopterygii_Ictidomys_tridecemlineatus_I3MMB8_ICTTR_Aquaporin_9
	Eukaryota_Opisthokonta_Metazoa_Eumetazoa_Bilateria_Deuterostomia_Chordata_Craniata_Vertebrata_Gnathostomata_Teleostomi_Euteleostomi_Actinopterygii_Takifugu_rubripes_H2T8N8_TAKRU_Uncharacterized_protein
	Eukaryota_Opisthokonta_Metazoa_Eumetazoa_Bilateria_Deuterostomia_Chordata_Craniata_Vertebrata_Gnathostomata_Teleostomi_Euteleostomi_Actinopterygii_Gasterosteus_aculeatus_G3NRZ5_GASAC_Uncharacterized_protein
	Eukaryota_Opisthokonta_Metazoa_Eumetazoa_Bilateria_Deuterostomia_Chordata_Craniata_Vertebrata_Gnathostomata_Teleostomi_Euteleostomi_Sarcopterygii_Oryctolagus_cuniculus_G1SXY1_RABIT_Aquaporin_9
	Eukaryota_Opisthokonta_Metazoa_Eumetazoa_Bilateria_Deuterostomia_Chordata_Craniata_Vertebrata_Gnathostomata_Teleostomi_Euteleostomi_Sarcopterygii_Anas_platyrhynchos_XP_027322702.1
	Eukaryota_Opisthokonta_Metazoa_Eumetazoa_Bilateria_Deuterostomia_Chordata_Craniata_Vertebrata_Gnathostomata_Teleostomi_Euteleostomi_Actinopterygii_Tetraodon_nigroviridis_H3C014_TETNG_Uncharacterized_protein
	Eukaryota_Opisthokonta_Metazoa_Eumetazoa_Bilateria_Deuterostomia_Chordata_Craniata_Vertebrata_Gnathostomata_Teleostomi_Euteleostomi_Actinopterygii_Takifugu_rubripes_H2V8W7
	Eukaryota_Opisthokonta_Metazoa_Eumetazoa_Bilateria_Deuterostomia_Chordata_Craniata_Vertebrata_Gnathostomata_Teleostomi_Euteleostomi_Actinopterygii_Mola_mola_ENSMMOP00000021661.1
	Eukaryota_Opisthokonta_Metazoa_Eumetazoa_Bilateria_Deuterostomia_Chordata_Craniata_Vertebrata_Gnathostomata_Teleostomi_Euteleostomi_Sarcopterygii_Loxodonta_africana_G3T8W4_LOXAF_ADH_water_channel
AQPX_Kineto_Exca_Beta_Alpha_S6	Eukaryota_Discoba_Euglenozoa_Kinetoplastea_Metakinetoplastina_Trypanosomatida_Trypanosomatidae_Leishmaniinae_Leishmania_Leishmania_Leishmania_donovani_species_complex_Leishmania_infantum_A4I858_LEIIN_Aquaporin-like_protein
	Eukaryota_Discoba_Euglenozoa_Kinetoplastea_Metakinetoplastina_Trypanosomatida_Trypanosomatidae_Leishmaniinae_Leishmania_Leishmania_Leishmania_donovani_species_complex_Leishmania_donovani_E9BP01_LEIDB_Aquaporin-like_protein
	Eukaryota_Discoba_Euglenozoa_Kinetoplastea_Metakinetoplastina_Trypanosomatida_Trypanosomatidae_Leishmaniinae_Leishmania_Leishmania_Leishmania_mexicana_species_complex_Leishmania_mexicana_E9B317_LEIMU_Aquaporin-like_protein
	Eukaryota_Discoba_Euglenozoa_Kinetoplastea_Metakinetoplastina_Trypanosomatida_Trypanosomatidae_Trypanosoma_Schizotrypanum_Trypanosoma_cruzi_K4E2X8_TRYCR
	Eukaryota_Discoba_Euglenozoa_Kinetoplastea_Metakinetoplastina_Trypanosomatida_Trypanosomatidae_Trypanosoma_Schizotrypanum_Trypanosoma_cruzi_Q4DNM8_TRYCC_Aquaporin-like_protein_putative
	Eukaryota_Discoba_Euglenozoa_Kinetoplastea_Metakinetoplastina_Trypanosomatida_Trypanosomatidae_Leishmaniinae_Leptomonas_Leptomonas_pyrrhocoris_XP_015660935.1
	Eukaryota_Discoba_Euglenozoa_Kinetoplastea_Metakinetoplastina_Trypanosomatida_Trypanosomatidae_Leishmaniinae_Leishmania_Viannia_Leishmania_braziliensis_species_complex_Leishmania_braziliensis_A4HBA6_LEIBR_Contig_possible_fusion_of_chromosomes_20_and_34
	Eukaryota_Discoba_Euglenozoa_Kinetoplastea_Metakinetoplastina_Trypanosomatida_Trypanosomatidae_Leishmaniinae_Leishmania_Leishmania_Leishmania_mexicana_species_complex_Leishmania_mexicana_E9B5H8_LEIMU_Putative_aquaporin_9__Major_intrisic-like_protein_
	Eukaryota_Discoba_Euglenozoa_Kinetoplastea_Metakinetoplastina_Trypanosomatida_Trypanosomatidae_Leishmaniinae_Leishmania_Leishmania_Leishmania_donovani_species_complex_Leishmania_infantum_A4IAF4_LEIIN_Aquaporin_2_-_putative
	Eukaryota_Discoba_Euglenozoa_Kinetoplastea_Metakinetoplastina_Trypanosomatida_Trypanosomatidae_Trypanosoma_Schizotrypanum_Trypanosoma_cruzi_Q4D765_TRYCC_Aquaporin-like_protein_putative
	Eukaryota_Discoba_Euglenozoa_Kinetoplastea_Metakinetoplastina_Trypanosomatida_Trypanosomatidae_Trypanosoma_Schizotrypanum_Trypanosoma_cruzi_K4E3I4_TRYCR
	Eukaryota_Discoba_Euglenozoa_Kinetoplastea_Metakinetoplastina_Trypanosomatida_Trypanosomatidae_Trypanosoma_Schizotrypanum_Trypanosoma_cruzi_Q4DX44_TRYCC_Aquaporin_9_putative
AQP_Inver_S13	Eukaryota_Opisthokonta_Metazoa_Eumetazoa_Bilateria_Protostomia_Ecdysozoa_Nematoda_Chromadorea_Rhabditida_Rhabditina_Diplogasteromorpha_Diplogasteroidea_Neodiplogasteridae_Pristionchus_Pristionchus_pacificus_H3FB63
	Eukaryota_Opisthokonta_Metazoa_Eumetazoa_Bilateria_Protostomia_Ecdysozoa_Nematoda_Chromadorea_Rhabditida_Rhabditina_Rhabditomorpha_Rhabditoidea_Rhabditidae_Peloderinae_Caenorhabditis_Caenorhabditis_briggsae_A8XVG0_CAEBR_Protein_CBR-AQP-4
	Eukaryota_Opisthokonta_Metazoa_Eumetazoa_Bilateria_Protostomia_Spiralia_Lophotrochozoa_Mollusca_Bivalvia_Autobranchia_Pteriomorphia_Ostreida_Ostreoidea_Ostreidae_Crassostrea_Crassostrea_gigas_K1QUZ8_CRAGI_Aquaporin-8
	Eukaryota_Opisthokonta_Metazoa_Eumetazoa_Bilateria_Protostomia_Spiralia_Lophotrochozoa_Mollusca_Gastropoda_Patellogastropoda_Lottioidea_Lottiidae_Lottia_Lottia_gigantea_LotgiP156476
	Eukaryota_Opisthokonta_Metazoa_Eumetazoa_Bilateria_Protostomia_Ecdysozoa_Nematoda_Chromadorea_Rhabditida_Rhabditina_Diplogasteromorpha_Diplogasteroidea_Neodiplogasteridae_Pristionchus_Pristionchus_pacificus_H3EW16_PRIPA_Aqp-4
	Eukaryota_Opisthokonta_Metazoa_Eumetazoa_Bilateria_Protostomia_Spiralia_Lophotrochozoa_Annelida_Polychaeta_Sedentaria_Scolecida_Capitellidae_Capitella_Capitella_teleta_ELT87904.1
	Eukaryota_Opisthokonta_Metazoa_Eumetazoa_Bilateria_Protostomia_Spiralia_Lophotrochozoa_Annelida_Polychaeta_Sedentaria_Scolecida_Capitellidae_Capitella_Capitella_teleta_ELU16506.1
	Eukaryota_Opisthokonta_Metazoa_Eumetazoa_Bilateria_Deuterostomia_Chordata_Cephalochordata_Leptocardii_Amphioxiformes_Branchiostomidae_Branchiostoma_Branchiostoma_floridae_C3YWG7_BRAFL_Uncharacterized_protein
	Eukaryota_Opisthokonta_Metazoa_Eumetazoa_Bilateria_Deuterostomia_Chordata_Cephalochordata_Leptocardii_Amphioxiformes_Branchiostomidae_Branchiostoma_Branchiostoma_floridae_C3YWG6_BRAFL_Uncharacterized_protein
	Eukaryota_Opisthokonta_Metazoa_Eumetazoa_Bilateria_Protostomia_Spiralia_Lophotrochozoa_Brachiopoda_Linguliformea_Lingulata_Lingulida_Linguloidea_Lingulidae_Lingula_Lingula_anatina_XP_013417580.1
	Eukaryota_Opisthokonta_Metazoa_Eumetazoa_Bilateria_Protostomia_Ecdysozoa_Nematoda_Chromadorea_Rhabditida_Rhabditina_Rhabditomorpha_Rhabditoidea_Rhabditidae_Peloderinae_Caenorhabditis_Caenorhabditis_elegans_G5EEK0_CAEEL_AQuaPorin_or_aquaglyceroporin_rela
	Eukaryota_Opisthokonta_Metazoa_Eumetazoa_Bilateria_Protostomia_Ecdysozoa_Nematoda_Chromadorea_Rhabditida_Rhabditina_Rhabditomorpha_Rhabditoidea_Rhabditidae_Peloderinae_Caenorhabditis_Caenorhabditis_japonica_H2W535
AQPx_delta_gamma_Kinetoplastea_Excavata_S5	Eukaryota_Discoba_Euglenozoa_Kinetoplastea_Metakinetoplastina_Trypanosomatida_Trypanosomatidae_Leishmaniinae_Leishmania_Leishmania_Leishmania_major_species_complex_Leishmania_major_Q4QBK5_LEIMA_Putative_aquaporin
	Eukaryota_Discoba_Euglenozoa_Kinetoplastea_Metakinetoplastina_Trypanosomatida_Trypanosomatidae_Leishmaniinae_Leishmania_Leishmania_Leishmania_major_species_complex_Leishmania_major_Q4Q538_LEIMA_Aquaporin-like_protein
	Eukaryota_Discoba_Euglenozoa_Kinetoplastea_Metakinetoplastina_Trypanosomatida_Trypanosomatidae_Leishmaniinae_Leishmania_Leishmania_Leishmania_donovani_species_complex_Leishmania_donovani_E9BP02_LEIDB_Aquaporin-like_protein
	Eukaryota_Discoba_Euglenozoa_Kinetoplastea_Metakinetoplastina_Trypanosomatida_Trypanosomatidae_Leishmaniinae_Leishmania_Leishmania_Leishmania_donovani_species_complex_Leishmania_infantum_A4I859_LEIIN_Aquaporin-like_protein
	Eukaryota_Discoba_Euglenozoa_Kinetoplastea_Metakinetoplastina_Trypanosomatida_Trypanosomatidae_Leishmaniinae_Leishmania_Leishmania_Leishmania_mexicana_species_complex_Leishmania_mexicana_E9B316_LEIMU_Aquaporin-like_protein
	Eukaryota_Discoba_Euglenozoa_Kinetoplastea_Metakinetoplastina_Trypanosomatida_Trypanosomatidae_Trypanosoma_Schizotrypanum_Trypanosoma_cruzi_Q4DFL6_TRYCC_Aquaporin_putative
	Eukaryota_Discoba_Euglenozoa_Kinetoplastea_Metakinetoplastina_Trypanosomatida_Trypanosomatidae_Leishmaniinae_Leishmania_Leishmania_Leishmania_donovani_species_complex_Leishmania_infantum_A4I001_LEIIN_Aquaporin_-_putative
	Eukaryota_Discoba_Euglenozoa_Kinetoplastea_Metakinetoplastina_Trypanosomatida_Trypanosomatidae_Leishmaniinae_Leishmania_Leishmania_Leishmania_mexicana_species_complex_Leishmania_mexicana_E9AVX4_LEIMU_Putative_aquaporin
	Eukaryota_Discoba_Euglenozoa_Kinetoplastea_Metakinetoplastina_Trypanosomatida_Trypanosomatidae_Trypanosoma_Schizotrypanum_Trypanosoma_cruzi_Q4DQ48_TRYCC_Aquaporin_putative
	Eukaryota_Discoba_Euglenozoa_Kinetoplastea_Metakinetoplastina_Trypanosomatida_Trypanosomatidae_Strigomonadinae_Angomonas_Angomonas_deanei_EPY33179.1
	Eukaryota_Discoba_Euglenozoa_Kinetoplastea_Metakinetoplastina_Trypanosomatida_Trypanosomatidae_Leishmaniinae_Leptomonas_Leptomonas_pyrrhocoris_XP_015663262.1
	Eukaryota_Discoba_Euglenozoa_Kinetoplastea_Metakinetoplastina_Trypanosomatida_Trypanosomatidae_Trypanosoma_Schizotrypanum_Trypanosoma_cruzi_K4E2P4_TRYCR
	Eukaryota_Discoba_Euglenozoa_Kinetoplastea_Metakinetoplastina_Trypanosomatida_Trypanosomatidae_Trypanosoma_Schizotrypanum_Trypanosoma_cruzi_Q4D766_TRYCC_Aquaporin-like_protein_putative
Amoebozoa_I_Eumycetozoa_S4	Eukaryota_Amoebozoa_Evosea_Eumycetozoa_Myxogastria_Myxogastromycetidae_Physariida_Physaraceae_Physarum_Physarum_polycephalum_Phypoly_transcript_08479.p1
	Eukaryota_Amoebozoa_Evosea_Eumycetozoa_Dictyostelia_Dictyosteliales_Raperosteliaceae_Tieghemostelium_Tieghemostelium_lacteum_KYQ91219.1
	Eukaryota_Amoebozoa_Evosea_Eumycetozoa_Dictyostelia_Acytosteliales_Acytosteliaceae_Heterostelium_Heterostelium_album_XP_020428710.1
	Eukaryota_Amoebozoa_Evosea_Eumycetozoa_Myxogastria_Myxogastromycetidae_Physariida_Physaraceae_Physarum_Physarum_polycephalum_Phypoly_transcript_20206.p1
	Eukaryota_Amoebozoa_Evosea_Eumycetozoa_Myxogastria_Myxogastromycetidae_Physariida_Physaraceae_Physarum_Physarum_polycephalum_Phypoly_transcript_01487.p3
	Eukaryota_Amoebozoa_Evosea_Eumycetozoa_Myxogastria_Myxogastromycetidae_Physariida_Physaraceae_Physarum_Physarum_polycephalum_Phypoly_transcript_03382.p2
	Eukaryota_Amoebozoa_Evosea_Eumycetozoa_Dictyostelia_Acytosteliales_Acytosteliaceae_Heterostelium_Heterostelium_album_XP_020428243.1
	Eukaryota_Amoebozoa_Evosea_Eumycetozoa_Dictyostelia_Dictyosteliales_Dictyosteliaceae_Dictyostelium_Dictyostelium_discoideum_AQPC_DICDI_Aquaporin_C
	Eukaryota_Amoebozoa_Evosea_Eumycetozoa_Dictyostelia_Dictyosteliales_Raperosteliaceae_Tieghemostelium_Tieghemostelium_lacteum_KYQ91674.1
	Eukaryota_Amoebozoa_Evosea_Eumycetozoa_Dictyostelia_Dictyosteliales_Dictyosteliaceae_Dictyostelium_Dictyostelium_discoideum_AQPA_DICDI_Aquaporin_A
	Eukaryota_Amoebozoa_Evosea_Eumycetozoa_Dictyostelia_Dictyosteliales_Dictyosteliaceae_Dictyostelium_Dictyostelium_purpureum_F0Z8Z5_DICPU_Aquaporin
Ancryomonadida_I_S3	Eukaryota_Ancyromonadida_Nutomonas_Nutomonas_longa_comp15883
	Eukaryota_Ancyromonadida_Planomonadidae_Fabomonas_Fabomonas_tropica_TRINITY_DN2913_c0_g1_i1.p1
	Eukaryota_Ancyromonadida_Ancyromonadidae_Ancyromonas_Ancyromonas_sigmoides_TRINITY_DN602_c0_g1_i1.p2
Archaea_AQPM_S12	Archaea_Euryarchaeota_Archaeoglobi_Archaeoglobales_Archaeoglobaceae_Archaeoglobus_Archaeoglobus_fulgidus_AQPM_ARCFU_Probable_aquaporin_AqpM
	Archaea_Euryarchaeota_Methanomadagroup_Methanobacteria_Methanobacteriales_Methanobacteriaceae_Methanothermobacter_Methanothermobacter_thermautotrophicus_AQPM_METTH_Aquaporin_AqpM
Archaea_AQPM_S8	Archaea_Euryarchaeota_Stenosarchaea-group_Methanomicrobia_Methanomicrobiales_Methanospirillaceae_Methanospirillum_Methanospirillum_hungatei_Q2FQL7_METHJ_MIP_family_channel_protein
	Archaea_Euryarchaeota_Archaeoglobi_Archaeoglobales_Archaeoglobaceae_Archaeoglobus_Archaeoglobus_fulgidus_AQPM_ARCFU_Probable_aquaporin_AqpM
	Archaea_Euryarchaeota_Methanomada-group_Methanobacteria_Methanobacteriales_Methanobacteriaceae_Methanothermobacter_Methanothermobacter_thermautotrophicus_AQPM_METTH_Aquaporin_AqpM
Archaea_AQPN_S12	AqpN_WP_012214872.1 aquaporin [Nitrosopumilus maritimus]
	AqpN_WP_016939606.1 MULTISPECIES: aquaporin [Nitrosopumilus]
	AqpN_WP_014964671.1 aquaporin [Candidatus Nitrosopumilus sediminis]
	AqpN_CDI05057.1 Major intrinsic protein [Candidatus Nitrosotenuis uzonensis]
	AqpN_WP_015021028.1 aquaporin [Candidatus Nitrososphaera gargensis]
	AqpN_WP_020248263.1 aquaporin [Marine Group I thaumarchaeote SCGC AB629I23]
Archaea_AQPZ_S12	AqpZ_WP_010194415.1 MIP family channel protein [Candidatus Nitrosarchaeum limnium]
	AqpZ_WP_013481461.1 aquaporin [Cenarchaeum symbiosum]
	AqpZ_ABZ07323.1 putative Major intrinsic protein [uncultured marine crenarchaeote HF4000_ANIW133I6]
	AqpZ_WP_020248619.1 MIP family channel protein [Marine Group I thaumarchaeote SCGC AB629I23]
	AqpZ_WP_012214944.1 aquaporin [Nitrosopumilus maritimus]
	AqpZ_WP_015019557.1 MIP family channel protein [Candidatus Nitrososphaera gargensis]
	Archaea_TACKgroup_Thaumarchaeota_Cenarchaeales_Cenarchaeaceae_Cenarchaeum_Cenarchaeum_symbiosum_A0RU16_CENSY_Glycerol_uptake_facilitator
	Archaea_TACKgroup_Thaumarchaeota_Nitrosopumilales_Nitrosopumilaceae_Nitrosopumilus_Nitrosopumilus_maritimus_A9A244_NITMS_Major_intrinsic_protein
Archaea_I_S2	Archaea_TACK-group_Thaumarchaeota_Cenarchaeales_Cenarchaeaceae_Cenarchaeum_Cenarchaeum_symbiosum_A0RU16_CENSY_Glycerol_uptake_facilitator
	Archaea_TACK-group_Thaumarchaeota_Nitrosopumilales_Nitrosopumilaceae_Nitrosopumilus_Nitrosopumilus_maritimus_A9A244_NITMS_Major_intrinsic_protein
Archaeplastida_III_Rhodophyta_S10	Eukaryota_Rhodophyta_Florideophyceae_Hildenbrandiophycidae_Hildenbrandiales_Hildenbrandiaceae_Hildenbrandia_Hildenbrandia_rubra_ctg9803.p1
	Eukaryota_Rhodophyta_Bangiophyceae_Bangiales_Bangiaceae_Porphyra_Porphyra_purpurea_TRINITY_DN2521_c0_g1_i1.p2
	Eukaryota_Rhodophyta_Florideophyceae_Rhodymeniophycidae_Gigartinales_Solieriaceae_Eucheuma_Eucheuma_denticulatum_GFKZ01015408.1.p1
	Eukaryota_Rhodophyta_Florideophyceae_Rhodymeniophycidae_Gracilariales_Gracilariaceae_Agarophyton_Agarophyton_chilense_GEZJ01001369.1
	Eukaryota_Rhodophyta_Florideophyceae_Hildenbrandiophycidae_Hildenbrandiales_Hildenbrandiaceae_Hildenbrandia_Hildenbrandia_rubra_ctg3055.p1
	Eukaryota_Rhodophyta_Florideophyceae_Rhodymeniophycidae_Gigartinales_Gigartinaceae_Chondrus_Chondrus_crispus_XP_005718227.1
	Eukaryota_Rhodophyta_Bangiophyceae_Bangiales_Bangiaceae_Neopyropia_Pyropia_yezoensis_contig_885_g92
	Eukaryota_Rhodophyta_Stylonematophyceae_sp_CCMP1999_CAMPEP_0198727090
Archaeplastida_II_Rhodophyta_S11	Eukaryota_Rhodophyta_Bangiophyceae_Cyanidiales_Cyanidiaceae_Galdieria_Galdieria_sulphuraria_XP_005706326.1
	Eukaryota_Rhodophyta_Bangiophyceae_Cyanidiales_Cyanidiaceae_Galdieria_Galdieria_sulphuraria_XP_005705771.1
Archaeplastida_IV_Rhodopyta_S3	Eukaryota_Rhodophyta_Bangiophyceae_Porphyridiales_Porphyridiaceae_Timspurckia_Timspurckia_oligopyrenoides_CAMPEP_0182442198
	Eukaryota_Rhodophyta_Stylonematophyceae_sp_CCMP1999_CAMPEP_0198734120
	Eukaryota_Rhodophyta_Stylonematophyceae_Stylonematales_Stylonemataceae_Purpureofilum_Purpureofilum_apyrenoidigerum_ctg20162.p2
	Eukaryota_Rhodophyta_Stylonematophyceae_Stylonematales_Stylonemataceae_Purpureofilum_Purpureofilum_apyrenoidigerum_ctg77714.p1
	Eukaryota_Rhodophyta_Compsopogonophyceae_Rhodochaetales_Rhodochaetaceae_Rhodochaete_Rhodochaete_pulchella_ctg23425.p1
Archaeplastida_I_Glaucophyta_S2	Eukaryota_Viridiplantae_Glaucophyta_Glaucocystophyceae_Glaucocystales_Glaucocystaceae_Glaucocystis_Glaucocystis_nostochinearum_EC124042.1.p1
	Eukaryota_Viridiplantae_Glaucophyta_Glaucocystophyceae_Cyanophoraceae_Cyanophora_Cyanophora_paradoxa_tig00000829_g4675.t1
	Eukaryota_Viridiplantae_Glaucophyta_Glaucocystophyceae_Cyanoptyche_Cyanoptyche_gloeocystis_CAMPEP_0196666268
	Eukaryota_Viridiplantae_Glaucophyta_Glaucocystophyceae_Gloeochaetales_Gloeochaetaceae_Gloeochaete_Gloeochaete_wittrockiana_CAMPEP_0184368500
Bacteria_AQPM_S12	AqpM_WP_011728175.1 aquaporin family protein [Mycolicibacterium smegmatis]
	AqpM_WP_013493661.1 aquaporin family protein [Intrasporangium calvum]
	Bacteria_Terrabacteriagroup_Actinobacteria_Actinomycetia_Corynebacteriales_Mycobacteriaceae_Mycolicibacterium_Mycolicibacterium_smegmatis_A0QU94_MYCS2_Glycerol_uptake_facilitator_MIP_channel
Bacteria_AQPN_S12	AqpN_WP_024029819.1 MIP family channel protein [Neobacillus vireti]
	AqpN_WP_007474939.1 MIP family channel protein [Caminibacter mediatlanticus]
	AqpN_WP_017259290.1 MIP family channel protein [Pedobacter arcticus]
	AqpN_WP_014783434.1 aquaporin [Aequorivita sublithincola]
	AqpN_WP_007911570.1 MIP family channel protein [Ktedonobacter racemifer]
	AqpN_WP_008479677.1 MIP family channel protein [Nitrolancea hollandica]
Bacteria_AQPX_S12	Bacteria_AQPx_tr_A0A0C2BKY9_A0A0C2BKY9_9ACTN
	Bacteria_AQPx_tr_A0A0C2BKY9_A0A0C2BKY9_9ACTN
	Bacteria_AQPx_tr_A0A0C2BKY9_A0A0C2BKY9_9ACTN
	Bacteria_AQPx_tr_A0A0C2BKY9_A0A0C2BKY9_9ACTN
	Bacteria_AQPx_tr_A0A0C2BKY9_A0A0C2BKY9_9ACTN
	Bacteria_AQPx_tr_A0A0C2BKY9_A0A0C2BKY9_9ACTN
	Bacteria_AQPx_tr_A0A0C2BKY9_A0A0C2BKY9_9ACTN
	Bacteria_AQPx_tr_A0A0C2BKY9_A0A0C2BKY9_9ACTN
	Bacteria_AQPx_tr_A0A0C2BKY9_A0A0C2BKY9_9ACTN
	Bacteria_AQPx_tr_A0A0C2BKY9_A0A0C2BKY9_9ACTN
	Bacteria_AQPx_tr_A0A0C2BKY9_A0A0C2BKY9_9ACTN
	Bacteria_AQPx_tr_A0A0C2BKY9_A0A0C2BKY9_9ACTN
	Bacteria_AQPx_tr_A0A0C2BKY9_A0A0C2BKY9_9ACTN
	Bacteria_AQPx_tr_A0A0C2BKY9_A0A0C2BKY9_9ACTN
	Bacteria_AQPx_tr_A0A0C2BKY9_A0A0C2BKY9_9ACTN
Bacteria_AQPZ_Archaea_S12	AqpZ_WP_011731298.1 aquaporin Z [Mycolicibacterium smegmatis]
	AqpZ_WP_000714845.1 aquaporin [Streptococcus pneumoniae]
	T1WA57_9ZZZZ_uncultured_organism
	A0A1L6LER9_9DEL_Minicystis_rosea
	A0A1T5BQF1_9MIC_Arthrobacter_sp.
	A0A0Q6K336_9SPH_Sphingomonas_sp.
	A0A0Q4EM94_9SPH_Sphingomonas_sp.
	A0A0K0U1J0_9RHI_Devosia_sp.
	A0A0U1PYA1_9BUR_Lampropedia_cohaerens
	N9C1T1_ACIJU_Acinetobacter_junii
	A0A100ZK72_9MYC_Mycobacterium_sp.
	A0A1A2F837_9MYC_Mycobacterium_sp.
	V6A9A6_PSEAI_Pseudomonas_aeruginosa
	A0A139VG09_MYCP_Mycobacterium_phlei
	A0A1C3K2W1_9BUR_Alcaligenaceae_bacterium
	A0A1A2L7V7_9MYC_Mycobacterium_sp.
	A0A150SIB2_SORC_Sorangium_cellulosum
	A0A150TNF0_SORC_Sorangium_cellulosum
	A0A150R844_SORC_Sorangium_cellulosum
	A9FQ83_SORC5_Sorangium_cellulosum
	D4DWH0_SEROD_Serratia_odorifera
	A0A133RZ56_STRM_Streptococcus_mitis
	A0A0G3QFK1_KLUI_Kluyvera_intermedia
	W6WH87_9RHIZ_Rhizobium_sp.
	A0A068T8M1_RHIG_Rhizobium_galegae
	AQPZ2_RHIME_Rhizobium_meliloti
	W1IP08_9ENTR_Xenorhabdus_cabanillasii
	A0A085GSM0_HAFA_Hafnia_alvei
	A0A077NW66_XENB_Xenorhabdus_bovienii
	A0A0B6X752_XENB_Xenorhabdus_bovienii
	A0A077MVT6_XENB_Xenorhabdus_bovienii
	A0A077NGE0_XENB_Xenorhabdus_bovienii
	A0A077PJL7_XENB_Xenorhabdus_bovienii
	A0A135ZL18_9GAM_Photobacterium_sanguinicancri
	K5BD41_9MYCO_Mycobacterium_hassiacum
	A0A0J1DD51_9BUR_Massilia_sp.
	A0A0Q5HD95_9RHI_Aureimonas_sp.
	W9BF48_KLEPN_Klebsiella_pneumoniae
	A0A157TIL3_ENTC_Enterobacter_cloacae
	A0A0D8TW31_RAOP_Raoultella_planticola
	A0A170NTU8_KLEO_Klebsiella_oxytoca
	A0A1I9ZQR1_RAOO_Raoultella_ornithinolytica
	A0A0B5IEQ4_RAOO_Raoultella_ornithinolytica
	A4W8P3_ENT38_Enterobacter_sp.
	A0A0J2JJM5_KLEO_Klebsiella_oxytoca
	A0A181XFD0_KLEO_Klebsiella_oxytoca
	W8XT34_9ENTR_Klebsiella_sp.
	A0A0G3SHQ1_KLEO_Klebsiella_oxytoca
	A0A181X4S1_KLEO_Klebsiella_oxytoca
	A0A0A6F7N9_ENTC_Enterobacter_cloacae
	G9Z634_9ENTR_Yokenella_regensburgei
	A0A198GMQ4_9ENT_Enterobacter_soli
	A0A144R9A4_ENTC_Enterobacter_cloacae
	A0A0X4B2M6_ENTC_Enterobacter_cloacae
	A0A0F4BIF9_ENTC_Enterobacter_cloacae
	A0A181XP25_KLEO_Klebsiella_oxytoca
	A0A0H3CLV8_ENTC_Enterobacter_cloacae
	A0A162DHD2_9ENT_Enterobacter_cloacae
	A0A1S2A572_9ENT_Enterobacter_cloacae
	A0A157QT70_ENTC_Enterobacter_cloacae
	A0A126PUF7_ENTC_Enterobacter_cloacae
	A0A1J5W1I1_9ENT_Lelliottia_nimipressuralis
	A0A1S2BK44_PLUG_Pluralibacter_gergoviae
	A0A0J5M1C9_PLUG_Pluralibacter_gergoviae
	A0A0F6TZG0_CITA_Citrobacter_amalonaticus
	A0A0S3J9R3_9ENT_Klebsiella_sp.
	A0A063XTM2_9ENT_Kosakonia_radicincitans
	A0A0M3EY58_ENTC_Enterobacter_cloacae
	A0A176X9T2_ENTC_Enterobacter_cloacae
	A0A155VJI4_ENTC_Enterobacter_cloacae
	L0M6E8_9ENTR_Enterobacteriaceae_bacterium
	A0A100V172_SALC_Salmonella_choleraesuis
	A0A023VDE5_CITF_Citrobacter_freundii
	A0A089UJB9_9ENT_Cedecea_neteri
	A0A089PUM5_9ENT_Cedecea_neteri
	A0A1B7HZ03_9ENT_Buttiauxella_noackiae
	I0QLM0_9ENTR_Serratia_sp.
	A0A1J8K8V1_CITF_Citrobacter_freundii
	I2BAR8_SHIBC_Shimwellia_blattae
	F7X429_SINMM_Sinorhizobium_meliloti
	AQPZ1_RHIME_Rhizobium_meliloti
	A0A087LPK1_9RHI_Devosia_sp.
	A0A0A0JEK9_9MIC_Knoellia_flava
	A0A193FJV0_9BOR_Bordetella_bronchialis
	A0A0R0CS96_9GAM_Stenotrophomonas_terrae
	A0A126NPL3_9GAM_Stenotrophomonas_sp.
	A0A0Q4QM02_9GAM_Stenotrophomonas_sp.
	A0A0D0JGU8_STEM_Stenotrophomonas_maltophilia
	A0A075K2A5_9GAM_Dyella_japonica
	A0A1E4KAJ4_9GAM_Xanthomonadaceae_bacterium
	A0A0R0DH00_9GAM_Stenotrophomonas_ginsengisoli
	A0A0Q9PE11_9GAM_Frateuria_sp.
	Bacteria_Proteobacteria_Alphaproteobacteria_Hyphomicrobiales_Rhizobiaceae_Agrobacterium_Agrobacterium_tumefaciens_complex_Agrobacterium_fabrum_AQPZ2_AGRFC_Aquaporin_Z_2
	A0A0J8VJ79_9ENT_Cronobacter_sp.
	N9C572_9GAMM_Acinetobacter_ursingii
	G0ADW7_COLFT_Collimonas_fungivorans
	A0A157Z641_9BUR_Burkholderia_hypogeia
	A0A157ZK02_9BUR_Burkholderia_temeraria
	A0A157Z6J3_9BUR_Burkholderia_catudaia
	A0A158DUE2_9BUR_Burkholderia_calidae
	A0A038H601_9BUR_Burkholderia_sp.
	A0A149RNS6_9BUR_Burkholderia_megalochromosomata
	A0A158FJ14_9BUR_Burkholderia_turbans
	I4VIS6_9GAMM_Rhodanobacter_sp.
	J2KNZ3_9FLAO_Chryseobacterium_sp.
	A0A077KNN2_9FLA_Chryseobacterium_sp.
	A0A1N6WQG6_9FLA_Chryseobacterium_sp.
	A0A1M7E4S1_9FLA_Chryseobacterium_contaminans
	A0A1N7M1H1_9FLA_Chryseobacterium_ureilyticum
	A0A1M5MAX4_9FLA_Chryseobacterium_oranimense
	A0A0B9G426_9GAM_Photobacterium_gaetbulicola
	W0PFQ5_9BURK_Advenella_mimigardefordensis
	A0A1E4MGB8_9SPH_Novosphingobium_sp.
	A0A0S1XVK0_9BOR_Bordetella_sp.
	A0A0Q8JFG7_9GAM_Lysobacter_sp.
	A0A0S2DEH5_LYSE_Lysobacter_enzymogenes
	A0A0S2G401_9GAM_Lysobacter_gummosus
	A0A0S2E1Z7_9GAM_Lysobacter_antibioticus
	A0A1E4GA13_9RHI_Pelagibacterium_sp.
	A0A087M6T1_9RHI_Devosia_riboflavina
	A0A178HZB6_9RHI_Devosia_sp.
	C9XXC2_CROTZ_Cronobacter_turicensis
	A0A0E9MX84_9SPH_Flavihumibacter_petaseus
	J2Q4D3_9SPHN_Novosphingobium_sp.
	M5UEH1_9PLAN_Rhodopirellula_sallentina
	I2Q008_9DELT_Desulfovibrio_sp.
	G7Q8N7_9DELT_Desulfovibrio_sp.
	A0A0Q6WH11_9BUR_Rhizobacter_sp.
	A0A1L4D051_9PRO_Proteobacteria_bacterium
	W0BQQ6_ENTCL_Enterobacter_cloacae
	A0A059FL57_9RHO_Hyphomonas_jannaschiana
	G3J1G6_9GAMM_Methylobacter_tundripaludum
	V4Q3H2_9CAUL_Asticcacaulis_benevestitus
	A0A0W8FQ05_9ZZZ_hydrocarbon_metagenome
	A0A1H4K3S0_9FLA_Maribacter_dokdonensis
	A0A1I9XJG4_9FLA_Maribacter_sp.
	X8KBP8_9STRE_Streptococcus_sp.
	A0A1K1PP61_9FLA_Sinomicrobium_oceani
	A0A101W088_9FLA_Lutibacter_sp.
	A0A1Q3S1A3_9FLA_Flavobacterium_sp.
	A0A1E8ZSY3_9STR_Streptococcus_sp.
	J4Q489_9STRE_Streptococcus_sp.
	S7XBZ8_STRMT_Streptococcus_mitis
	A0A139NZM4_STRO_Streptococcus_oralis
	A0A139RMM7_STRO_Streptococcus_oralis
	A0A139P3I6_STRO_Streptococcus_oralis
	A0A0F2DX42_STRM_Streptococcus_mitis
	I0S9B9_STRMT_Streptococcus_mitis
	A0A139Q344_STRM_Streptococcus_mitis
	A0A081QNR4_STRM_Streptococcus_mitis
	A0A0X8UWF8_STRM_Streptococcus_mitis
	A0A1B1ICU1_9STR_Streptococcus_sp.
	A0A139QDS4_STRO_Streptococcus_oralis
	E9FI97_9STRE_Streptococcus_sp.
	A0A081R4D6_STRO_Streptococcus_oralis
	A0A139QVU4_STRO_Streptococcus_oralis
	A0A1L8Q5X3_STRO_Streptococcus_oralis
	A0A1E9G8E6_9STR_Streptococcus_sp.
	F9NZY5_STRMT_Streptococcus_mitis
	A0A139PJ17_STRO_Streptococcus_oralis
	A0A139PT46_STRO_Streptococcus_oralis
	A0A139PCL5_STRO_Streptococcus_oralis
	A0A0M4K5J8_STRM_Streptococcus_mitis
	A0A139R0Q4_STRO_Streptococcus_oralis
	A0A139PW70_STRO_Streptococcus_oralis
	D2EPA0_9STRE_Streptococcus_sp.
	G6C8R7_9STRE_Streptococcus_sp.
	A0A139M9V3_STRO_Streptococcus_oralis
	A0A139MY40_STRC_Streptococcus_cristatus
	E8JVE0_STRCR_Streptococcus_cristatus
	S3BAR2_9STRE_Streptococcus_sp.
	A0A0F2E4C4_STRM_Streptococcus_mitis
	A0A1E9AVM9_9STR_Streptococcus_sp.
	A0A096B9P7_9FIR_Peptoniphilus_lacrimalis
	A0A139RE95_9STR_Streptococcus_infantis
	A0A1F0A4Q6_9STR_Streptococcus_sp.
	A0A0F3HJM0_STRM_Streptococcus_mitis
	M3H6V2_9STRE_Streptococcus_tigurinus
	A0A0F2CR44_STRC_Streptococcus_cristatus
	G6JCR7_STRPN_Streptococcus_pneumoniae
	A0A0E8P732_STRE_Streptococcus_pneumoniae
	V8I6U4_STRMT_Streptococcus_mitis
	A0A081Q1B4_STRM_Streptococcus_mitis
	E1LHE4_STRMT_Streptococcus_mitis
	Bacteria_Terrabacteriagroup_Firmicutes_Bacilli_Lactobacillales_Streptococcaceae_Streptococcus_Streptococcus_pneumoniae_Q8DNP7_STRR6_Aquaporin_Zwater_channel_protein
	A0A0B7LXD4_STRE_Streptococcus_pneumoniae
	M5JVQ9_STREE_Streptococcus_pneumoniae
	A0A1S9ZHU3_9STR_Streptococcus_pseudopneumoniae
	A0A081PPQ8_STRM_Streptococcus_mitis
	A0A081QI71_STRM_Streptococcus_mitis
	A0A0F2DCM1_STRM_Streptococcus_mitis
	B1I7P0_STRPI_Streptococcus_pneumoniae
	A0A0E2P4U2_9STR_Streptococcus_pseudopneumoniae
	W6U3W2_9SPHI_Pedobacter_sp.
	A0A1T3F3Z2_ELIM_Elizabethkingia_meningoseptica
	A0A086F8M3_9FLA_Chryseobacterium_sp.
	A0A086BIY3_9FLA_Chryseobacterium_piperi
	A0A0W8EY51_ELIM_Elizabethkingia_miricola
	A0A0X6HAI1_9FLA_Elizabethkingia_genomosp.
	A0A0D5BNA7_9FLA_Elizabethkingia_sp.
	A0A0X6H9S3_9FLA_Elizabethkingia_genomosp.
	A0A1T3E5S7_9FLA_Elizabethkingia_endophytica
	A0A0K8QTG8_9BAC_Bacteroidales_bacterium
	F2IBJ1_9FLAO_Fluviicola_taffensis
	I3C7F7_9FLAO_Joostella_marina
	A0A163C747_9FLA_Aquimarina_sp.
	A0A1T3EC48_9FLA_Elizabethkingia_endophytica
	F2P953_PHOMO_Photobacterium_leiognathi
	A0A1D7QH80_9SPH_Pedobacter_steynii
	A0A1H0HR75_9SPH_Pedobacter_steynii
	A4ATY3_MARSH_Maribacter_sp.
	A0A1B1Y554_9FLA_Wenyingzhuangia_fucanilytica
	A0A1M5F7W1_9BAC_Mariniphaga_anaerophila
	F7SNH4_9GAMM_Halomonas_sp.
	A0A060B1S5_9GAM_Halomonas_campaniensis
	A0A1E4PST0_9BUR_Rubrivivax_sp.
	A0A1F1FQQ9_9NEI_Neisseria_sp.
	A0A1F1HYX9_9NEI_Neisseria_sp.
	B9CW46_9PAST_Actinobacillus_minor
	A0A1S1ZL17_MANH_Mannheimia_haemolytica
	A3N2A5_ACTP2_Actinobacillus_pleuropneumoniae
	B0BR46_ACTPJ_Actinobacillus_pleuropneumoniae
	A0A1R4KSY5_9SPH_Sphingobacterium_sp.
	A0A1B1YTP8_9GAM_Gammaproteobacteria_bacterium
	A0A0K1K197_9BUR_Massilia_sp.
	M5IE81_9PROT_Campylobacter_showae
	A0A136Q509_9FIR_Christensenella_minuta
	A0A126T6Z0_9GAM_Methylomonas_denitrificans
	A0A0D5LDT2_9BUR_Burkholderia_sp.
	A0A104LGX6_9BUR_Burkholderia_sp.
	A0A0E1S795_BURP_Burkholderia_pseudomallei
	Bacteria_Proteobacteria_Betaproteobacteria_Burkholderiales_Burkholderiaceae_Burkholderia_pseudomalleigroup_Burkholderia_pseudomallei_Q63PQ9_BURPS_Aquaporin_Z
	A0A133HC87_9BUR_Burkholderia_sp.
	A0A1F5NX14_9BAC_Candidatus_Delongbacteria
	A0A1M7DAG7_9BAC_Fibrobacter_sp.
	A0A1M6ZXD5_9BAC_Fibrobacter_sp.
	A0A1M6RZW6_9BAC_Fibrobacter_sp.
	A0A1M6W9R5_9BAC_Fibrobacter_sp.
	A0A1M5FUW3_9BAC_Fibrobacter_sp.
	A0A1S2AQX5_9GAM_Shewanella_algae
	A0A1S1Y1Q2_9GAM_Methylomonas_sp.
	A0A1U6Y2E3_AERH_Aeromonas_hydrophila
	K1JRC3_AERHY_Aeromonas_hydrophila
	A0A125Y9N8_AERC_Aeromonas_caviae
	Q0C502_HYPNA_Hyphomonas_neptunium
	A0A1S2CRZ8_AERS_Aeromonas_sobria
	A0A142E520_9GAM_Aeromonas_veronii
	A0A1Q5VUH2_9GAM_Aeromonas_allosaccharophila
	A0A0T6UYH1_9GAM_Aeromonas_allosaccharophila
	A0A1E4X5X6_9GAM_Aeromonas_sp.
	A0A1E4VLG1_9GAM_Aeromonas_sp.
	H8GKV9_METAL_Methylomicrobium_album
	A0A0U1I801_YERM_Yersinia_mollaretii
	A0A0T9U800_YERE_Yersinia_enterocolitica
	A0A0U1HU73_YERR_Yersinia_rohdei
	A0A0T9KFA4_9GAM_Yersinia_nurmii
	G0A364_METMM_Methylomonas_methanica
	Bacteria_Proteobacteria_Gammaproteobacteria_Pseudomonadales_Pseudomonadaceae_Pseudomonas_Pseudomonas_aeruginosagroup_Pseudomonas_aeruginosa_AQPZ_PSEAE_Aquaporin_Z
	A0A1G5GTS2_ACIB_Acinetobacter_baumannii
	A0A1S6F5C6_9BUR_Janthinobacterium_sp.
	A0A1N7C9N8_9BUR_Janthinobacterium_sp.
	A0A011NGJ5_9PRO_Candidatus_Accumulibacter
	A0A0F5F9N4_9ENT_Pantoea_anthophila
	A0A059I6Z7_ENTA_Pantoea_agglomerans
	E1SAV5_PANVC_Pantoea_vagans
	J3HBL1_9ENTR_Pantoea_sp.
	A0A167KG61_9GAM_Oleiphilus_sp.
	U2EIH2_9PROT_Campylobacter_concisus
	A7ZBC6_CAMC1_Campylobacter_concisus
	U2GR07_9PROT_Campylobacter_concisus
	A0A1S1XDY6_9NEI_Chromobacterium_amazonense
	A0A1N6U4D3_9GAM_Aeromonas_sp.
	A0A1M7R4K1_9BUR_Duganella_sacchari
	A0A1R0MRD5_9NEI_Chromobacterium_aquaticum
	A0A0D8ZB66_CHRV_Chromobacterium_violaceum
	AQPZ_CHRVO_Chromobacterium_violaceum
	A0A1D9LDR9_9NEI_Chromobacterium_vaccinii
	U1AUH6_9NEIS_Pseudogulbenkiania_ferrooxidans
	I2J3S5_9STRE_Streptococcus_sp.
	A0A172UHR2_9MYC_Mycobacterium_sp.
	A0A062UJT4_9RHO_Hyphomonas_sp.
	A0A0Q5CAX6_9MIC_Rathayibacter_sp.
	A0A0J0UVH1_9ACT_Actinobacteria_bacterium
	A0A133LM15_CITF_Citrobacter_freundii
	R8D337_BACCE_Bacillus_cereus
	A0A0D6SNU7_BACM_Bacillus_mycoides
	R8Q2M6_BACCE_Bacillus_cereus
	A9VIW4_BACWK_Bacillus_weihenstephanensis
	A0A0J6L155_9BAC_Bacillus_sp.
	A0A1J9UVP4_9BAC_Bacillus_sp.
	J8PRB4_BACCE_Bacillus_cereus
	Bacteria_Terrabacteriagroup_Firmicutes_Bacilli_Bacillales_Bacillaceae_Bacillus_Bacillus_cereusgroup_Bacillus_anthracis_A0A6L8P5G3_BACAN_Aquaporin_Z
	A0A0B5YVJ0_BACC_Bacillus_cereus
	B3ZNM1_BACCE_Bacillus_cereus
	A0A1S9B8L8_KLEP_Klebsiella_pneumoniae
	Q6HD18_BACHK_Bacillus_thuringiensis
	C2PKZ7_BACCE_Bacillus_cereus
	A0A158RRB1_BACC_Bacillus_cereus
	J8FDJ0_BACCE_Bacillus_cereus
	A0A090ZJ91_BACM_Bacillus_mycoides
	C2P4D2_BACCE_Bacillus_cereus
	Bacteria_Terrabacteriagroup_Firmicutes_Bacilli_Bacillales_Bacillaceae_Bacillus_Bacillus_cereusgroup_Bacillus_cereus_Q817N1_BACCR_Aquaporin
	A0A0B5QY44_BACT_Bacillus_thuringiensis
	C2UJQ5_BACCE_Bacillus_cereus
	A0A023PC30_9BAC_Bacillus_bombysepticus
	C2V189_BACCE_Bacillus_cereus
	A0A1K0AQK6_9BAC_Bacillus_sp.
	J8SHB0_BACCE_Bacillus_cereus
	A0A0R2J6E2_CARM_Carnobacterium_maltaromaticum
	C3BQM8_9BACI_Bacillus_pseudomycoides
	A0A076WBC1_BACM_Bacillus_mycoides
	A0A0J1GTP9_9GAM_Photobacterium_aphoticum
	J7ZBX0_BACCE_Bacillus_cereus
	F5RTJ4_9ENTR_Enterobacter_hormaechei
	A0A145QVF6_ENTC_Enterobacter_cloacae
	A0A066P483_LELA_Lelliottia_amnigena
	A0A135I1K2_9RHI_Paramesorhizobium_deserti
	A6WXJ8_OCHA4_Ochrobactrum_anthropi
	AQPZ_BRUA2_Brucella_abortus
	C7LEM9_BRUMC_Brucella_microti
	AQPZ_BRUSU_Brucella_suis
	M5JQQ1_9RHIZ_Ochrobactrum_intermedium
	D8FWB1_9CYAN_Oscillatoria_sp.
	D2TR74_CITRI_Citrobacter_rodentium
	AQPZ_PHOLL_Photorhabdus_luminescens
	A0A1G5R2V6_PHOL_Photorhabdus_luminescens
	K8AJI8_9ENTR_Cronobacter_dublinensis
	A7MKU3_ENTS8_Enterobacter_sakazakii
	V5TX77_CROSK_Cronobacter_sakazakii
	K8C2B4_9ENTR_Cronobacter_malonaticus
	E6WLC3_PANSA_Pantoea_sp.
	A0A0S6WWW8_9SPH_Novosphingobium_sp.
	D4B818_9ENTR_Citrobacter_youngae
	Q1YWM1_PHOPR_Photobacterium_profundum
	A0A0D8R0W9_PHOA_Photobacterium_angustum
	A0A0D8PM77_9GAM_Photobacterium_iliopiscarium
	A0A0B7JBK6_PHOP_Photobacterium_phosphoreum
	A0A0D8NDT9_PHOA_Photobacterium_angustum
	A0A1E4FYP1_9RHI_Pelagibacterium_sp.
	A0A0F9EAA7_9ZZZ_marine_sediment
	A0A0Q6XGF9_9BUR_Rhizobacter_sp.
	J3DJJ9_9BURK_Herbaspirillum_sp.
	B8CQQ7_SHEPW_Shewanella_piezotolerans
	A0A0F5FDR2_9RHI_Devosia_geojensis
	A0A0G3XFK7_9SPH_Croceicoccus_naphthovorans
	A0A0F4QGL4_9GAM_Halomonas_sp.
	B3ECE5_CHLL2_Chlorobium_limicola
	A0A0Q7FZ14_9GAM_Acinetobacter_sp.
	N8Y4Q0_ACIGB_Acinetobacter_guillouiae
	A0A009GFM4_ACIB_Acinetobacter_baumannii
	R8XV20_ACICA_Acinetobacter_calcoaceticus
	A0A013L1B5_ACIB_Acinetobacter_baumannii
	A0A010MMD7_ACIB_Acinetobacter_baumannii
	F0KGM8_ACICP_Acinetobacter_calcoaceticus
	A0A1T0ZQD7_ACIB_Acinetobacter_baumannii
	N8XAZ4_9GAMM_Acinetobacter_sp.
	A0A009I9J7_ACIB_Acinetobacter_baumannii
	A0A0B2UGD6_9GAM_Acinetobacter_oleivorans
	A0A009HZM8_ACIB_Acinetobacter_baumannii
	A0A0A8XHL1_ACIC_Acinetobacter_calcoaceticus
	A0A0Q5FX52_9GAM_Acinetobacter_sp.
	R8YF87_ACIG3_Acinetobacter_pittii
	A0A011ECM8_ACIB_Acinetobacter_baumannii
	A0A1T0P0F5_ACIB_Acinetobacter_baumannii
	A0A154DZH6_ACIB_Acinetobacter_baumannii
	R8Z435_ACIG3_Acinetobacter_pittii
	A0A1S8V0I5_ACIB_Acinetobacter_baumannii
	A0A009QNG0_ACIB_Acinetobacter_baumannii
	A0A010JNT6_ACIB_Acinetobacter_baumannii
	A0A1E3MUC1_9GAM_Salinivibrio_sp.
	A0A1Q6DMF8_9DEL_Desulfobulbaceae_bacterium
	A0A1H5Y4L2_9GAM_Marinobacterium_lutimaris
	A0A0M0IIR6_9VIB_Vibrio_xuii
	Q47WR8_COLP3_Colwellia_psychrerythraea
	A0A1C3IK69_9VIB_Vibrio_hemicentroti
	A0A1B9QJ81_9VIB_Vibrio_lentus
	A0A1R3EP93_9VIB_Vibrio_lentus
	F0LND2_VIBFU_Vibrio_furnissii
	A0A0M0HUV7_9VIB_Vibrio_hepatarius
	E8LUU2_9VIBR_Vibrio_brasiliensis
	A0A0D1FIH8_VIBP_Vibrio_parahaemolyticus
	A0A0D1F509_VIBP_Vibrio_parahaemolyticus
	A0A1T1V0W6_VIBP_Vibrio_parahaemolyticus
	A0A0T7EAE8_9VIB_Vibrio_diabolicus
	A7K0Q5_VIBSE_Vibrio_sp.
	D0WWI5_VIBAL_Vibrio_alginolyticus
	A0A0Q7EY34_9GAM_Acinetobacter_sp.
	N8YDX8_ACIGB_Acinetobacter_guillouiae
	A0A0W8GWS5_ACIJ_Acinetobacter_johnsonii
	N9FQL6_9GAMM_Acinetobacter_beijerinckii
	G7GC29_9GAMM_Acinetobacter_sp.
	N8W594_9GAMM_Acinetobacter_sp.
	N9FLY4_9GAMM_Acinetobacter_beijerinckii
	N9LNV9_9GAMM_Acinetobacter_sp.
	N8WD51_9GAMM_Acinetobacter_sp.
	N9SG90_9GAMM_Acinetobacter_sp.
	N9LZZ2_9GAMM_Acinetobacter_sp.
	N8UKR5_9GAMM_Acinetobacter_sp.
	A0A009L734_ACIB_Acinetobacter_baumannii
	V2V211_9GAMM_Acinetobacter_tjernbergiae
	D4XUF2_ACIHA_Acinetobacter_haemolyticus
	A0A1E7RB94_9GAM_Acinetobacter_proteolyticus
	N8R136_9GAMM_Acinetobacter_sp.
	AQPZ_VIBVU_Vibrio_vulnificus
	A0A1C3D0H5_9GAM_Acinetobacter_sp.
	Bacteria_Proteobacteria_Gammaproteobacteria_Vibrionales_Vibrionaceae_Aliivibrio_Aliivibrio_fischeri_Q5E4S2_ALIF1_Aquaporin_Z
	A0A1S2CXL7_9VIB_Vibrio_rotiferianus
	A7MUE3_VIBHB_Vibrio_harveyi
	A0A061Q581_9VIB_Vibrio_sp.
	A0A0C1VMT8_9VIB_Vibrio_owensii
	B2JJ50_BURP8_Burkholderia_phymatum
	M4NNH9_9GAMM_Rhodanobacter_sp.
	A0A1M3P4M2_9GAM_Rhodanobacter_sp.
	B1YQT1_BURA4_Burkholderia_ambifaria
	A0A107F2A3_9BUR_Burkholderia_ubonensis
	A0A0J5UB37_BURL_Burkholderia_lata
	A0A104TRT2_9BUR_Burkholderia_ubonensis
	A0A105KMN6_9BUR_Burkholderia_ubonensis
	A0A124ZQB4_9BUR_Burkholderia_ubonensis
	A0A0B1YMS9_9BUR_Burkholderia_sp.
	A0A107JWF8_9BUR_Burkholderia_ubonensis
	A0A1B4BNK3_9BUR_Burkholderia_diffusa
	U1ZJN1_9BURK_Burkholderia_cenocepacia
	A0A071MDC4_9BUR_Burkholderia_cenocepacia
	A0A0U3L206_BURC_Burkholderia_cepacia
	A0A106E1T0_9BUR_Burkholderia_territorii
	A0A106MJW2_9BUR_Burkholderia_territorii
	A0A0D8DNL1_9BUR_Burkholderia_sp.
	A0A088USE0_9BUR_Burkholderia_cenocepacia
	A0A1B4TTJ5_9BUR_Burkholderia_multivorans
	A0A1B4MQC5_9BUR_Burkholderia_multivorans
	B9BC89_9BURK_Burkholderia_multivorans
	Q39KR4_BURS3_Burkholderia_sp.
	A0A1E4YUB3_9BUR_Burkholderia_sp.
	A0A1R1J370_9BUR_Burkholderia_ubonensis
	A0A103QRA6_9BUR_Burkholderia_ubonensis
	A0A105LP44_9BUR_Burkholderia_ubonensis
	A0A117XGX5_9BUR_Burkholderia_ubonensis
	A0A1B4I846_BURL_Burkholderia_lata
	A0A108CII6_9BUR_Burkholderia_ubonensis
	A0A0P0R6Q9_9BUR_Paraburkholderia_caribensis
	A0A102HMB8_9BUR_Burkholderia_ubonensis
	A0A0Q8E7L8_9GAM_Rhodanobacter_sp.
	A0A0Q8LB66_9GAM_Rhodanobacter_sp.
	A0A1S6HQ67_9GAM_Shewanella_psychrophila
	A0A165IT68_9GAM_Shewanella_baltica
	A3D1S3_SHEB5_Shewanella_baltica
	A0KZR9_SHESA_Shewanella_sp.
	Bacteria_Proteobacteria_Gammaproteobacteria_Alteromonadales_Shewanellaceae_Shewanella_Shewanella_oneidensis_AQPZ_SHEON_Aquaporin_Z
	A0A0Q6F2M1_9RHI_Aurantimonas_sp.
	A0A1D2XJ98_9VIB_Vibrio_crassostreae
	B7VL99_VIBSL_Vibrio_splendidus
	A0A1E5E8K5_9VIB_Vibrio_tasmaniensis
	A0A1C3IMK2_9VIB_Vibrio_atlanticus
	A0A0T7DGJ7_9VIB_Vibrio_crassostreae
	A0A1R3FMN0_9VIB_Vibrio_sp.
	A0A0L1LE51_9VIB_Vibrio_lentus
	A0A0Q5B0G8_9MIC_Rathayibacter_sp.
	A0A0T7BPK0_9CYA_Calothrix_sp.
	A0A1G7NME3_9BAC_Terriglobus_roseus
	A0A0U5JFD1_9GAM_Thiocapsa_sp.
	A0A136K0B2_9BAC_Acidobacteria_bacterium
	A0A1D2UEV2_9BAC_Granulicella_sp.
	A0A0D6QI96_9DEL_Anaeromyxobacter_sp.
	A0A1J1LAU0_PLAR_Planktothrix_rubescens
	K9RK49_9CYAN_Rivularia_sp.
	A0A011TY35_9RHI_Aquamicrobium_defluvii
	A0A086XSE1_9RHO_Paenirhodobacter_enshiensis
	A0A1S1YSZ1_9BAC_Flammeovirga_pacifica
	A0A061MKH8_AGRR_Rhizobium_rhizogenes
	A0A1E4YB06_9RHI_Rhizobium_sp.
	A0A1C3WIY2_9RHI_Rhizobium_miluonense
	N6V9M9_9RHIZ_Rhizobium_freirei
	A0A1B1FZW4_9BAC_Flammeovirga_sp.
	A0A086XYG4_9RHO_Haematobacter_missouriensis
	J2KY95_9RHIZ_Rhizobium_sp.
	A0A154I7K4_RHIL_Rhizobium_leguminosarum
	I9XER2_RHILT_Rhizobium_leguminosarum
	W0IFD0_RHILT_Rhizobium_leguminosarum
	C6ART4_RHILS_Rhizobium_leguminosarum
	A0A179BX28_RHIL_Rhizobium_leguminosarum
	A0A1M5YBM0_9GAM_Ferrimonas_marina
	D5ER88_CORAD_Coraliomargarita_akajimensis
	A0A1M6LFH5_9BUR_Paraburkholderia_terricola
	K0DS12_9BURK_Burkholderia_phenoliruptrix
	E1TCN2_BURSG_Burkholderia_sp.
	A0A1N6GU38_9BUR_Burkholderia_sp.
	Q13SW9_BURXL_Burkholderia_xenovorans
	A0A0C2C0C5_9BUR_Burkholderia_sp.
	A0A069NWT4_9BUR_Burkholderia_grimmiae
	B2T7D0_BURPP_Burkholderia_phytofirmans
	A0A158CT64_9BUR_Burkholderia_arationis
	A0A177PZK3_9BAC_bacterium_SCGC
	A0A0B1R600_9ENT_Pantoea_rodasii
	A0A0N1LGI7_9SPH_Blastomonas_sp.
	X5KK94_9MYCO_Mycobacterium_mageritense
	Q1ZSG1_PHOAS_Photobacterium_angustum
	A0A1M5ADQ3_9RHI_Kaistia_soli
	A0A1L9P2Q5_9RHO_Planktotalea_frisia
	A0A125SGB1_9BUR_Burkholderia_sp.
	A0A158F7Y4_9BUR_Paraburkholderia_sordidicola
	A0A158HGT1_9BUR_Paraburkholderia_sordidicola
	A0A158JR14_9BUR_Paraburkholderia_udeis
	A0A125SG09_9BUR_Burkholderia_sp.
	A0A0X3YCZ8_9GAM_Rheinheimera_sp.
	W6JWN7_9MICO_Tetrasphaera_australiensis
	Bacteria_Terrabacteriagroup_Actinobacteria_Actinomycetia_Corynebacteriales_Mycobacteriaceae_Mycolicibacterium_Mycolicibacterium_smegmatis_A0R691_MYCS2_Aquaporin_Z
	A0A060VGB4_KLEP_Klebsiella_pneumoniae
	A0A161YT41_9ACT_Dietzia_maris
	A0A117IDV6_MYCF_Mycobacterium_fortuitum
	A0A158ELL0_9BUR_Burkholderia_arationis
	A0A0Q0KT17_9GAM_Shewanella_sp.
	K9WI66_9CYAN_Microcoleus_sp.
	E1W448_HAEP3_Haemophilus_parainfluenzae
	A0A099WFL6_9LIS_Listeria_booriae
	W7DJW9_9LIST_Listeria_riparia
	W7BJC3_9LIST_Listeria_grandensis
	A0A099WJ51_9LIS_Listeriaceae_bacterium
	A0A1H2ZV26_9RHO_Ruegeria_mobilis
	A0A1E3ZEP6_9BOR_Bordetella_sp.
	A0A0U4IBY3_SERF_Serratia_fonticola
	U2NHN7_SERFO_Serratia_fonticola
	A0A0F7D249_SERF_Serratia_fonticola
	A0A1C7WCB5_9GAM_Serratia_sp.
	A0A1Q5VCH0_SERF_Serratia_fonticola
	S0ADN5_SERPL_Serratia_plymuthica
	A0A170SVC7_KLEO_Klebsiella_oxytoca
	A0A1N7W769_SERM_Serratia_marcescens
	A0A084A3L8_9ENT_Serratia_sp.
	A0A142M1S5_AMIA_Aminobacter_aminovorans
	T0G003_9SPHN_Sphingobium_baderi
	A0A154QYX5_9GAM_Rhodanobacter_sp.
	A0A1L3EWT9_9GAM_Luteibacter_rhizovicinus
	A0A0H0ZZP1_9RHI_Mesorhizobium_sp.
	B0RFJ6_CLAMS_Clavibacter_michiganensis
	A0A0J6HIR5_9PSE_Pseudomonas_lini
	J2VZ87_9PSED_Pseudomonas_sp.
	A0A0M3CXS9_PSEP_Pseudomonas_putida
	J3DC33_9PSED_Pseudomonas_sp.
	A0A1B5F9F8_9PSE_Pseudomonas_sp.
	A0A0A1YWA4_PSEF_Pseudomonas_fluorescens
	U1V230_PSEFL_Pseudomonas_fluorescens
	A0A1H3N280_9PSE_Pseudomonas_salomonii
	A0A0H5AW36_9PSE_Pseudomonas_trivialis
	V9R264_9PSED_Pseudomonas_sp.
	A0A1C1VZD4_9PSE_Pseudomonas_sp.
	A0A1T2ZQ62_PSEF_Pseudomonas_fluorescens
	A0A1H0NLH1_9PSE_Pseudomonas_extremorientalis
	A0A1S1V023_9PSE_Pseudomonas_sp.
	I4L8J5_9PSED_Pseudomonas_synxantha
	A0A0Q8DFG0_9PSE_Pseudomonas_sp.
	A0A1G3EXP8_9GAM_Pseudomonadales_bacterium
	A0A0R3C9Z4_9PSE_Pseudomonas_sp.
	A0A0Q8Z6H3_9PSE_Pseudomonas_sp.
	A0A0D9AAA0_9PSE_Pseudomonas_sp.
	A0A059L4Y2_9PSE_Pseudomonas_mandelii
	A0A0P6RUT7_9PSE_Pseudomonas_sp.
	J3DZ76_9PSED_Pseudomonas_sp.
	A0A1G6EKP2_PSEP_Pseudomonas_putida
	K0X044_PSEFL_Pseudomonas_fluorescens
	Q4KGG6_PSEF5_Pseudomonas_fluorescens
	A0A1H0IH87_9PSE_Pseudomonas_arsenicoxydans
	A0A1S8GZF2_9PSE_Pseudomonas_sp.
	A0A0K1QNF7_PSEF_Pseudomonas_fluorescens
	J3H2L6_9PSED_Pseudomonas_sp.
	J2U2D1_9PSED_Pseudomonas_sp.
	A0A1P8EYK2_9PSE_Pseudomonas_frederiksbergensis
	A0A0C2RKP6_9PSE_Pseudomonas_sp.
	S6J0X4_9PSED_Pseudomonas_sp.
	A0A0D6BEI2_9PSE_Pseudomonas_sp.
	AQPZ_PSEPK_Pseudomonas_putida
	A0A1L5PZ74_9PSE_Pseudomonas_sp.
	V9V0M3_9PSED_Pseudomonas_monteilii
	A0A0A2N8D7_ALCF_Alcaligenes_faecalis
	A0A1B6B6I2_ALCF_Alcaligenes_faecalis
	A0A0S2JUA6_ALCF_Alcaligenes_faecalis
	J3HE80_9PSED_Pseudomonas_sp.
	J3AZJ6_9PSED_Pseudomonas_sp.
	A0A1H0SGD4_9PSE_Pseudomonas_reinekei
	A0A0Q6ZYP9_9PSE_Pseudomonas_sp.
	W8PG06_9PSED_Pseudomonas_brassicacearum
	A0A150QMK9_SORC_Sorangium_cellulosum
	Y0KHM8_9PROT_Methylophilaceae_bacterium
	A0YP36_LYNSP_Lyngbya_sp.
	Q01WY6_SOLUE_Solibacter_usitatus
	A0A0M0SS06_9CYA_Hapalosiphon_sp.
	A0A0N7I820_AZOB_Azospirillum_brasilense
	A0A1A6XT57_STEM_Stenotrophomonas_maltophilia
	A0A1I6JUH2_STEM_Stenotrophomonas_maltophilia
	A0A0U5DKT7_STEM_Stenotrophomonas_maltophilia
	A0A1S2B4Y5_STEM_Stenotrophomonas_maltophilia
	A0A0M1EC01_STEM_Stenotrophomonas_maltophilia
	A0A0R0BUY9_STEM_Stenotrophomonas_maltophilia
	A0A0K2IYT1_STEM_Stenotrophomonas_maltophilia
	B8L6J7_9GAMM_Stenotrophomonas_sp.
	A0A0J8Q6Q1_STEM_Stenotrophomonas_maltophilia
	A0A1A6XNB3_STEM_Stenotrophomonas_maltophilia
	A0A031H5G6_9GAM_Stenotrophomonas_sp.
	A0A0U5IKZ3_STEM_Stenotrophomonas_maltophilia
	A0A0M1EM58_STEM_Stenotrophomonas_maltophilia
	A0A165IAP9_STEM_Stenotrophomonas_maltophilia
	J7VCP9_STEMA_Stenotrophomonas_maltophilia
	A0A0U5HUD8_STEM_Stenotrophomonas_maltophilia
	A0A0R0B156_STEM_Stenotrophomonas_maltophilia
	A0A0M0P2T6_STEM_Stenotrophomonas_maltophilia
	A0A0K2Z933_STEM_Stenotrophomonas_maltophilia
	A0A0D1LSR2_PSEP_Pseudomonas_putida
	A0A0A7PQ17_PSEP_Pseudomonas_putida
	A0A179QTB9_PSEP_Pseudomonas_putida
	A0A166KXZ3_PSEP_Pseudomonas_putida
	A0A1L7NH41_PSEP_Pseudomonas_putida
	I7BVA1_PSEPU_Pseudomonas_putida
	U2UER0_PSEPU_Pseudomonas_putida
	B0KPY1_PSEPG_Pseudomonas_putida
	A0A1B2F8G1_PSEP_Pseudomonas_putida
	A0A0M2UIQ0_PSEP_Pseudomonas_putida
	A0A0C1KCK5_9PSE_Pseudomonas_sp.
	A0A0P7D828_PSEP_Pseudomonas_putida
	A0A0S7C5W4_9BAC_Lentimicrobium_saccharophilum
	A0A060DIG5_AZOB_Azospirillum_brasilense
	A0A0W1F8U1_9SPH_Sphingopyxis_sp.
	A0A0D5ITM4_9BUR_Burkholderia_dolosa
	D4ZGS5_SHEVD_Shewanella_violacea
	AQPZ_SHEON_Shewanella_oneidensis
	A0A0J6BDY8_9SYN_Synechococcus_sp.
	G8LGX4_ENTCL_Enterobacter_cloacae
	A0A0P1I468_9RHO_Ruegeria_sp.
	A0A126S7R2_PSEP_Pseudomonas_putida
	A0A0L6FPN5_9PSE_Pseudomonas_sp.
	A0A161U061_9MIC_Microbacterium_sp.
	A0A0H5RTJ2_9MYC_Mycobacterium_neworleansense
	A0A1A3H702_9MYC_Mycobacterium_mucogenicum
	Q6LSM0_PHOPR_Photobacterium_profundum
	A0A1R1YXJ1_9SPH_Sphingomonas_sp.
	G7GXL8_9ACTO_Gordonia_araii
	I7FN30_MYCS2_Mycobacterium_smegmatis
	A0A0Q8XZ52_9BUR_Achromobacter_sp.
	I4L5F6_9PSED_Pseudomonas_synxantha
	A0A1G3EYN0_9GAM_Pseudomonadales_bacterium
	A0A0J6G9A0_9PSE_Pseudomonas_deceptionensis
	Q1YQF3_9GAMM_Gamma_proteobacterium
	I9W1C1_9RALS_Ralstonia_sp.
	A0A0J6GNA9_PSET_Pseudomonas_taetrolens
	A0A0Q8EZH1_9GAM_Pseudoxanthomonas_sp.
	A0A095B4F0_9SPH_Sphingopyxis_sp.
	A0A1Q3UTU7_9SPH_Sphingopyxis_sp.
	A0A142VZ03_9SPH_Sphingopyxis_terrae
	A0A1P8X3B7_9SPH_Sphingopyxis_sp.
	A0A1L6JGH0_9SPH_Sphingomonas_sp.
	A0A1A0MZN5_9MYC_Mycobacterium_sp.
	A5V285_SPHWW_Sphingomonas_wittichii
	C1D2G5_DEIDV_Deinococcus_deserti
	A0A0X3TYN4_9RHO_Ruegeria_sp.
	A0A1S1K438_9MYC_Mycobacterium_sp.
	A0A1A1Y8J7_9MYC_Mycobacterium_sp.
	A0A196MUU6_9SPH_Sphingobium_sp.
	A2WE20_9BURK_Burkholderia_dolosa
	A0A099CPJ3_9MYC_Mycobacterium_rufum
	A0A1M2ZZP2_9SPH_Sphingomonas_sp.
	A0A1E4JG15_9SPH_Sphingomonas_sp.
	A0A087N9V8_9SPH_Sphingobium_sp.
	J2W892_9SPHN_Sphingobium_sp.
	A0A143PKK9_9BAC_Acidobacteria_bacterium
	A0A0Q5I4Y1_9MIC_Arthrobacter_sp.
	A0A0D6I0Z9_ALCX_Alcaligenes_xylosoxydans
	A0A162X587_9BUR_Achromobacter_sp.
	J4P9N8_9BURK_Achromobacter_piechaudii
	E3HSK0_ACHXA_Achromobacter_xylosoxidans
	A0A132PFW0_9MYC_Mycobacterium_wolinskyi
	Bacteria_Terrabacteriagroup_Cyanobacteria_Melainabacteriagroup_Cyanobacteria_Synechococcales_Merismopediaceae_Synechocystis_Synechocystis_sp._AQPZ_SYNY3_Aquaporin_Z
Bacteria_AQPZ_S8	A0A1L6LER9_9DEL_Minicystis_rosea
	A0A1T5BQF1_9MIC_Arthrobacter_sp.
	A0A0U1PYA1_9BUR_Lampropedia_cohaerens
	N9C1T1_ACIJU_Acinetobacter_junii
	V6A9A6_PSEAI_Pseudomonas_aeruginosa
	A0A1C3K2W1_9BUR_Alcaligenaceae_bacterium
	D4DWH0_SEROD_Serratia_odorifera
	A0A133RZ56_STRM_Streptococcus_mitis
	A0A0G3QFK1_KLUI_Kluyvera_intermedia
	W6WH87_9RHIZ_Rhizobium_sp.
	A0A068T8M1_RHIG_Rhizobium_galegae
	AQPZ2_RHIME_Rhizobium_meliloti
	W1IP08_9ENTR_Xenorhabdus_cabanillasii
	A0A085GSM0_HAFA_Hafnia_alvei
	A0A077NW66_XENB_Xenorhabdus_bovienii
	A0A0B6X752_XENB_Xenorhabdus_bovienii
	A0A077MVT6_XENB_Xenorhabdus_bovienii
	A0A077NGE0_XENB_Xenorhabdus_bovienii
	A0A077PJL7_XENB_Xenorhabdus_bovienii
	A0A135ZL18_9GAM_Photobacterium_sanguinicancri
	A0A0J1DD51_9BUR_Massilia_sp.
	A0A0Q5HD95_9RHI_Aureimonas_sp.
	W9BF48_KLEPN_Klebsiella_pneumoniae
	A0A157TIL3_ENTC_Enterobacter_cloacae
	A0A0D8TW31_RAOP_Raoultella_planticola
	A0A170NTU8_KLEO_Klebsiella_oxytoca
	A0A1I9ZQR1_RAOO_Raoultella_ornithinolytica
	A0A0B5IEQ4_RAOO_Raoultella_ornithinolytica
	A4W8P3_ENT38_Enterobacter_sp.
	A0A0J2JJM5_KLEO_Klebsiella_oxytoca
	A0A181XFD0_KLEO_Klebsiella_oxytoca
	W8XT34_9ENTR_Klebsiella_sp.
	A0A0G3SHQ1_KLEO_Klebsiella_oxytoca
	A0A181X4S1_KLEO_Klebsiella_oxytoca
	A0A0A6F7N9_ENTC_Enterobacter_cloacae
	G9Z634_9ENTR_Yokenella_regensburgei
	A0A198GMQ4_9ENT_Enterobacter_soli
	A0A144R9A4_ENTC_Enterobacter_cloacae
	A0A0X4B2M6_ENTC_Enterobacter_cloacae
	A0A0F4BIF9_ENTC_Enterobacter_cloacae
	A0A181XP25_KLEO_Klebsiella_oxytoca
	A0A0H3CLV8_ENTC_Enterobacter_cloacae
	A0A162DHD2_9ENT_Enterobacter_cloacae
	A0A1S2A572_9ENT_Enterobacter_cloacae
	A0A157QT70_ENTC_Enterobacter_cloacae
	A0A126PUF7_ENTC_Enterobacter_cloacae
	A0A1J5W1I1_9ENT_Lelliottia_nimipressuralis
	A0A1S2BK44_PLUG_Pluralibacter_gergoviae
	A0A0J5M1C9_PLUG_Pluralibacter_gergoviae
	A0A0F6TZG0_CITA_Citrobacter_amalonaticus
	A0A0S3J9R3_9ENT_Klebsiella_sp.
	A0A063XTM2_9ENT_Kosakonia_radicincitans
	A0A0M3EY58_ENTC_Enterobacter_cloacae
	A0A176X9T2_ENTC_Enterobacter_cloacae
	A0A155VJI4_ENTC_Enterobacter_cloacae
	L0M6E8_9ENTR_Enterobacteriaceae_bacterium
	A0A100V172_SALC_Salmonella_choleraesuis
	A0A023VDE5_CITF_Citrobacter_freundii
	A0A089UJB9_9ENT_Cedecea_neteri
	A0A089PUM5_9ENT_Cedecea_neteri
	A0A1B7HZ03_9ENT_Buttiauxella_noackiae
	I0QLM0_9ENTR_Serratia_sp.
	A0A1J8K8V1_CITF_Citrobacter_freundii
	I2BAR8_SHIBC_Shimwellia_blattae
	F7X429_SINMM_Sinorhizobium_meliloti
	AQPZ1_RHIME_Rhizobium_meliloti
	A0A193FJV0_9BOR_Bordetella_bronchialis
	A0A0R0CS96_9GAM_Stenotrophomonas_terrae
	A0A126NPL3_9GAM_Stenotrophomonas_sp.
	A0A0Q4QM02_9GAM_Stenotrophomonas_sp.
	A0A0D0JGU8_STEM_Stenotrophomonas_maltophilia
	A0A075K2A5_9GAM_Dyella_japonica
	A0A1E4KAJ4_9GAM_Xanthomonadaceae_bacterium
	A0A0R0DH00_9GAM_Stenotrophomonas_ginsengisoli
	Bacteria_Proteobacteria_Alphaproteobacteria_Hyphomicrobiales_Rhizobiaceae_Agrobacterium_Agrobacterium_tumefaciens_complex_Agrobacterium_fabrum_AQPZ2_AGRFC_Aquaporin_Z_2
	A0A0J8VJ79_9ENT_Cronobacter_sp.
	N9C572_9GAMM_Acinetobacter_ursingii
	G0ADW7_COLFT_Collimonas_fungivorans
	A0A157Z641_9BUR_Burkholderia_hypogeia
	A0A157ZK02_9BUR_Burkholderia_temeraria
	A0A157Z6J3_9BUR_Burkholderia_catudaia
	A0A158DUE2_9BUR_Burkholderia_calidae
	A0A038H601_9BUR_Burkholderia_sp.
	A0A149RNS6_9BUR_Burkholderia_megalochromosomata
	A0A158FJ14_9BUR_Burkholderia_turbans
	J2KNZ3_9FLAO_Chryseobacterium_sp.
	A0A077KNN2_9FLA_Chryseobacterium_sp.
	A0A1N6WQG6_9FLA_Chryseobacterium_sp.
	A0A1M7E4S1_9FLA_Chryseobacterium_contaminans
	A0A1N7M1H1_9FLA_Chryseobacterium_ureilyticum
	A0A1M5MAX4_9FLA_Chryseobacterium_oranimense
	A0A0B9G426_9GAM_Photobacterium_gaetbulicola
	W0PFQ5_9BURK_Advenella_mimigardefordensis
	A0A1E4MGB8_9SPH_Novosphingobium_sp.
	A0A0S1XVK0_9BOR_Bordetella_sp.
	A0A0Q8JFG7_9GAM_Lysobacter_sp.
	A0A0S2DEH5_LYSE_Lysobacter_enzymogenes
	A0A0S2G401_9GAM_Lysobacter_gummosus
	A0A0S2E1Z7_9GAM_Lysobacter_antibioticus
	C9XXC2_CROTZ_Cronobacter_turicensis
	A0A0E9MX84_9SPH_Flavihumibacter_petaseus
	J2Q4D3_9SPHN_Novosphingobium_sp.
	I2Q008_9DELT_Desulfovibrio_sp.
	G7Q8N7_9DELT_Desulfovibrio_sp.
	A0A0Q6WH11_9BUR_Rhizobacter_sp.
	A0A1L4D051_9PRO_Proteobacteria_bacterium
	W0BQQ6_ENTCL_Enterobacter_cloacae
	A0A059FL57_9RHO_Hyphomonas_jannaschiana
	V4Q3H2_9CAUL_Asticcacaulis_benevestitus
	A0A0W8FQ05_9ZZZ_hydrocarbon_metagenome
	A0A1H4K3S0_9FLA_Maribacter_dokdonensis
	A0A1I9XJG4_9FLA_Maribacter_sp.
	X8KBP8_9STRE_Streptococcus_sp.
	A0A1K1PP61_9FLA_Sinomicrobium_oceani
	A0A1Q3S1A3_9FLA_Flavobacterium_sp.
	A0A1E8ZSY3_9STR_Streptococcus_sp.
	J4Q489_9STRE_Streptococcus_sp.
	S7XBZ8_STRMT_Streptococcus_mitis
	A0A139NZM4_STRO_Streptococcus_oralis
	A0A139RMM7_STRO_Streptococcus_oralis
	A0A139P3I6_STRO_Streptococcus_oralis
	A0A0F2DX42_STRM_Streptococcus_mitis
	I0S9B9_STRMT_Streptococcus_mitis
	A0A139Q344_STRM_Streptococcus_mitis
	A0A081QNR4_STRM_Streptococcus_mitis
	A0A0X8UWF8_STRM_Streptococcus_mitis
	A0A1B1ICU1_9STR_Streptococcus_sp.
	A0A139QDS4_STRO_Streptococcus_oralis
	E9FI97_9STRE_Streptococcus_sp.
	A0A081R4D6_STRO_Streptococcus_oralis
	A0A139QVU4_STRO_Streptococcus_oralis
	A0A1L8Q5X3_STRO_Streptococcus_oralis
	A0A1E9G8E6_9STR_Streptococcus_sp.
	F9NZY5_STRMT_Streptococcus_mitis
	A0A139PJ17_STRO_Streptococcus_oralis
	A0A139PT46_STRO_Streptococcus_oralis
	A0A139PCL5_STRO_Streptococcus_oralis
	A0A0M4K5J8_STRM_Streptococcus_mitis
	A0A139R0Q4_STRO_Streptococcus_oralis
	A0A139PW70_STRO_Streptococcus_oralis
	D2EPA0_9STRE_Streptococcus_sp.
	G6C8R7_9STRE_Streptococcus_sp.
	A0A139M9V3_STRO_Streptococcus_oralis
	A0A139MY40_STRC_Streptococcus_cristatus
	E8JVE0_STRCR_Streptococcus_cristatus
	S3BAR2_9STRE_Streptococcus_sp.
	A0A0F2E4C4_STRM_Streptococcus_mitis
	A0A1E9AVM9_9STR_Streptococcus_sp.
	A0A096B9P7_9FIR_Peptoniphilus_lacrimalis
	A0A139RE95_9STR_Streptococcus_infantis
	A0A1F0A4Q6_9STR_Streptococcus_sp.
	A0A0F3HJM0_STRM_Streptococcus_mitis
	M3H6V2_9STRE_Streptococcus_tigurinus
	A0A0F2CR44_STRC_Streptococcus_cristatus
	G6JCR7_STRPN_Streptococcus_pneumoniae
	A0A0E8P732_STRE_Streptococcus_pneumoniae
	V8I6U4_STRMT_Streptococcus_mitis
	A0A081Q1B4_STRM_Streptococcus_mitis
	E1LHE4_STRMT_Streptococcus_mitis
	A0A0B7LXD4_STRE_Streptococcus_pneumoniae
	M5JVQ9_STREE_Streptococcus_pneumoniae
	A0A1S9ZHU3_9STR_Streptococcus_pseudopneumoniae
	A0A081PPQ8_STRM_Streptococcus_mitis
	A0A081QI71_STRM_Streptococcus_mitis
	A0A0F2DCM1_STRM_Streptococcus_mitis
	B1I7P0_STRPI_Streptococcus_pneumoniae
	A0A0E2P4U2_9STR_Streptococcus_pseudopneumoniae
	W6U3W2_9SPHI_Pedobacter_sp.
	A0A1T3F3Z2_ELIM_Elizabethkingia_meningoseptica
	A0A086F8M3_9FLA_Chryseobacterium_sp.
	A0A086BIY3_9FLA_Chryseobacterium_piperi
	A0A0W8EY51_ELIM_Elizabethkingia_miricola
	A0A0X6HAI1_9FLA_Elizabethkingia_genomosp.
	A0A0D5BNA7_9FLA_Elizabethkingia_sp.
	A0A0X6H9S3_9FLA_Elizabethkingia_genomosp.
	A0A1T3E5S7_9FLA_Elizabethkingia_endophytica
	A0A0K8QTG8_9BAC_Bacteroidales_bacterium
	F2IBJ1_9FLAO_Fluviicola_taffensis
	I3C7F7_9FLAO_Joostella_marina
	A0A163C747_9FLA_Aquimarina_sp.
	A0A1T3EC48_9FLA_Elizabethkingia_endophytica
	F2P953_PHOMO_Photobacterium_leiognathi
	A0A1D7QH80_9SPH_Pedobacter_steynii
	A0A1H0HR75_9SPH_Pedobacter_steynii
	A4ATY3_MARSH_Maribacter_sp.
	A0A1B1Y554_9FLA_Wenyingzhuangia_fucanilytica
	F7SNH4_9GAMM_Halomonas_sp.
	A0A060B1S5_9GAM_Halomonas_campaniensis
	A0A1E4PST0_9BUR_Rubrivivax_sp.
	A0A1F1FQQ9_9NEI_Neisseria_sp.
	A0A1F1HYX9_9NEI_Neisseria_sp.
	B9CW46_9PAST_Actinobacillus_minor
	A0A1S1ZL17_MANH_Mannheimia_haemolytica
	A3N2A5_ACTP2_Actinobacillus_pleuropneumoniae
	B0BR46_ACTPJ_Actinobacillus_pleuropneumoniae
	A0A1R4KSY5_9SPH_Sphingobacterium_sp.
	A0A1B1YTP8_9GAM_Gammaproteobacteria_bacterium
	A0A0K1K197_9BUR_Massilia_sp.
	M5IE81_9PROT_Campylobacter_showae
	A0A126T6Z0_9GAM_Methylomonas_denitrificans
	A0A0D5LDT2_9BUR_Burkholderia_sp.
	A0A104LGX6_9BUR_Burkholderia_sp.
	A0A0E1S795_BURP_Burkholderia_pseudomallei
	A0A133HC87_9BUR_Burkholderia_sp.
	A0A1F5NX14_9BAC_Candidatus_Delongbacteria
	A0A1M7DAG7_9BAC_Fibrobacter_sp.
	A0A1M6ZXD5_9BAC_Fibrobacter_sp.
	A0A1M6RZW6_9BAC_Fibrobacter_sp.
	A0A1M6W9R5_9BAC_Fibrobacter_sp.
	A0A1M5FUW3_9BAC_Fibrobacter_sp.
	A0A1S1Y1Q2_9GAM_Methylomonas_sp.
	A0A1U6Y2E3_AERH_Aeromonas_hydrophila
	K1JRC3_AERHY_Aeromonas_hydrophila
	A0A125Y9N8_AERC_Aeromonas_caviae
	Q0C502_HYPNA_Hyphomonas_neptunium
	A0A1S2CRZ8_AERS_Aeromonas_sobria
	A0A142E520_9GAM_Aeromonas_veronii
	A0A1Q5VUH2_9GAM_Aeromonas_allosaccharophila
	A0A0T6UYH1_9GAM_Aeromonas_allosaccharophila
	A0A1E4X5X6_9GAM_Aeromonas_sp.
	A0A1E4VLG1_9GAM_Aeromonas_sp.
	H8GKV9_METAL_Methylomicrobium_album
	G0A364_METMM_Methylomonas_methanica
	A0A1G5GTS2_ACIB_Acinetobacter_baumannii
	A0A1S6F5C6_9BUR_Janthinobacterium_sp.
	A0A1N7C9N8_9BUR_Janthinobacterium_sp.
	A0A011NGJ5_9PRO_Candidatus_Accumulibacter
	A0A0F5F9N4_9ENT_Pantoea_anthophila
	A0A059I6Z7_ENTA_Pantoea_agglomerans
	E1SAV5_PANVC_Pantoea_vagans
	J3HBL1_9ENTR_Pantoea_sp.
	A0A167KG61_9GAM_Oleiphilus_sp.
	U2EIH2_9PROT_Campylobacter_concisus
	A7ZBC6_CAMC1_Campylobacter_concisus
	U2GR07_9PROT_Campylobacter_concisus
	A0A1S1XDY6_9NEI_Chromobacterium_amazonense
	A0A1N6U4D3_9GAM_Aeromonas_sp.
	A0A1M7R4K1_9BUR_Duganella_sacchari
	A0A1R0MRD5_9NEI_Chromobacterium_aquaticum
	A0A0D8ZB66_CHRV_Chromobacterium_violaceum
	AQPZ_CHRVO_Chromobacterium_violaceum
	A0A1D9LDR9_9NEI_Chromobacterium_vaccinii
	U1AUH6_9NEIS_Pseudogulbenkiania_ferrooxidans
	I2J3S5_9STRE_Streptococcus_sp.
	A0A062UJT4_9RHO_Hyphomonas_sp.
	A0A0J0UVH1_9ACT_Actinobacteria_bacterium
	A0A133LM15_CITF_Citrobacter_freundii
	A0A0R2J6E2_CARM_Carnobacterium_maltaromaticum
	A0A0J1GTP9_9GAM_Photobacterium_aphoticum
	F5RTJ4_9ENTR_Enterobacter_hormaechei
	A0A145QVF6_ENTC_Enterobacter_cloacae
	A0A066P483_LELA_Lelliottia_amnigena
	A0A135I1K2_9RHI_Paramesorhizobium_deserti
	A6WXJ8_OCHA4_Ochrobactrum_anthropi
	M5JQQ1_9RHIZ_Ochrobactrum_intermedium
	D8FWB1_9CYAN_Oscillatoria_sp.
	D2TR74_CITRI_Citrobacter_rodentium
	K8AJI8_9ENTR_Cronobacter_dublinensis
	A7MKU3_ENTS8_Enterobacter_sakazakii
	V5TX77_CROSK_Cronobacter_sakazakii
	K8C2B4_9ENTR_Cronobacter_malonaticus
	E6WLC3_PANSA_Pantoea_sp.
	A0A0S6WWW8_9SPH_Novosphingobium_sp.
	D4B818_9ENTR_Citrobacter_youngae
	Q1YWM1_PHOPR_Photobacterium_profundum
	A0A0D8R0W9_PHOA_Photobacterium_angustum
	A0A0D8PM77_9GAM_Photobacterium_iliopiscarium
	A0A0B7JBK6_PHOP_Photobacterium_phosphoreum
	A0A0D8NDT9_PHOA_Photobacterium_angustum
	A0A0F9EAA7_9ZZZ_marine_sediment
	A0A0Q6XGF9_9BUR_Rhizobacter_sp.
	J3DJJ9_9BURK_Herbaspirillum_sp.
	B8CQQ7_SHEPW_Shewanella_piezotolerans
	A0A0F5FDR2_9RHI_Devosia_geojensis
	A0A0G3XFK7_9SPH_Croceicoccus_naphthovorans
	A0A0F4QGL4_9GAM_Halomonas_sp.
	B3ECE5_CHLL2_Chlorobium_limicola
	A0A0Q7FZ14_9GAM_Acinetobacter_sp.
	N8Y4Q0_ACIGB_Acinetobacter_guillouiae
	A0A009GFM4_ACIB_Acinetobacter_baumannii
	R8XV20_ACICA_Acinetobacter_calcoaceticus
	A0A013L1B5_ACIB_Acinetobacter_baumannii
	A0A010MMD7_ACIB_Acinetobacter_baumannii
	F0KGM8_ACICP_Acinetobacter_calcoaceticus
	A0A1T0ZQD7_ACIB_Acinetobacter_baumannii
	N8XAZ4_9GAMM_Acinetobacter_sp.
	A0A009I9J7_ACIB_Acinetobacter_baumannii
	A0A0B2UGD6_9GAM_Acinetobacter_oleivorans
	A0A009HZM8_ACIB_Acinetobacter_baumannii
	A0A0A8XHL1_ACIC_Acinetobacter_calcoaceticus
	A0A0Q5FX52_9GAM_Acinetobacter_sp.
	R8YF87_ACIG3_Acinetobacter_pittii
	A0A011ECM8_ACIB_Acinetobacter_baumannii
	A0A1T0P0F5_ACIB_Acinetobacter_baumannii
	A0A154DZH6_ACIB_Acinetobacter_baumannii
	R8Z435_ACIG3_Acinetobacter_pittii
	A0A1S8V0I5_ACIB_Acinetobacter_baumannii
	A0A009QNG0_ACIB_Acinetobacter_baumannii
	A0A010JNT6_ACIB_Acinetobacter_baumannii
	A0A1E3MUC1_9GAM_Salinivibrio_sp.
	A0A1Q6DMF8_9DEL_Desulfobulbaceae_bacterium
	A0A1H5Y4L2_9GAM_Marinobacterium_lutimaris
	A0A0M0IIR6_9VIB_Vibrio_xuii
	Q47WR8_COLP3_Colwellia_psychrerythraea
	A0A1C3IK69_9VIB_Vibrio_hemicentroti
	A0A1B9QJ81_9VIB_Vibrio_lentus
	A0A1R3EP93_9VIB_Vibrio_lentus
	F0LND2_VIBFU_Vibrio_furnissii
	A0A0M0HUV7_9VIB_Vibrio_hepatarius
	E8LUU2_9VIBR_Vibrio_brasiliensis
	A0A0D1FIH8_VIBP_Vibrio_parahaemolyticus
	A0A0D1F509_VIBP_Vibrio_parahaemolyticus
	A0A1T1V0W6_VIBP_Vibrio_parahaemolyticus
	A0A0T7EAE8_9VIB_Vibrio_diabolicus
	A7K0Q5_VIBSE_Vibrio_sp.
	D0WWI5_VIBAL_Vibrio_alginolyticus
	A0A0Q7EY34_9GAM_Acinetobacter_sp.
	N8YDX8_ACIGB_Acinetobacter_guillouiae
	A0A0W8GWS5_ACIJ_Acinetobacter_johnsonii
	N9FQL6_9GAMM_Acinetobacter_beijerinckii
	G7GC29_9GAMM_Acinetobacter_sp.
	N8W594_9GAMM_Acinetobacter_sp.
	N9FLY4_9GAMM_Acinetobacter_beijerinckii
	N9LNV9_9GAMM_Acinetobacter_sp.
	N8WD51_9GAMM_Acinetobacter_sp.
	N9SG90_9GAMM_Acinetobacter_sp.
	N9LZZ2_9GAMM_Acinetobacter_sp.
	N8UKR5_9GAMM_Acinetobacter_sp.
	A0A009L734_ACIB_Acinetobacter_baumannii
	V2V211_9GAMM_Acinetobacter_tjernbergiae
	D4XUF2_ACIHA_Acinetobacter_haemolyticus
	A0A1E7RB94_9GAM_Acinetobacter_proteolyticus
	N8R136_9GAMM_Acinetobacter_sp.
	AQPZ_VIBVU_Vibrio_vulnificus
	A0A1C3D0H5_9GAM_Acinetobacter_sp.
	Bacteria_Proteobacteria_Gammaproteobacteria_Vibrionales_Vibrionaceae_Aliivibrio_Aliivibrio_fischeri_Q5E4S2_ALIF1_Aquaporin_Z
	A0A1S2CXL7_9VIB_Vibrio_rotiferianus
	A7MUE3_VIBHB_Vibrio_harveyi
	A0A061Q581_9VIB_Vibrio_sp.
	A0A0C1VMT8_9VIB_Vibrio_owensii
	B2JJ50_BURP8_Burkholderia_phymatum
	B1YQT1_BURA4_Burkholderia_ambifaria
	A0A107F2A3_9BUR_Burkholderia_ubonensis
	A0A0J5UB37_BURL_Burkholderia_lata
	A0A104TRT2_9BUR_Burkholderia_ubonensis
	A0A105KMN6_9BUR_Burkholderia_ubonensis
	A0A124ZQB4_9BUR_Burkholderia_ubonensis
	A0A0B1YMS9_9BUR_Burkholderia_sp.
	A0A107JWF8_9BUR_Burkholderia_ubonensis
	A0A1B4BNK3_9BUR_Burkholderia_diffusa
	U1ZJN1_9BURK_Burkholderia_cenocepacia
	A0A071MDC4_9BUR_Burkholderia_cenocepacia
	A0A0U3L206_BURC_Burkholderia_cepacia
	A0A106E1T0_9BUR_Burkholderia_territorii
	A0A106MJW2_9BUR_Burkholderia_territorii
	A0A0D8DNL1_9BUR_Burkholderia_sp.
	A0A088USE0_9BUR_Burkholderia_cenocepacia
	A0A1B4TTJ5_9BUR_Burkholderia_multivorans
	A0A1B4MQC5_9BUR_Burkholderia_multivorans
	B9BC89_9BURK_Burkholderia_multivorans
	Q39KR4_BURS3_Burkholderia_sp.
	A0A1E4YUB3_9BUR_Burkholderia_sp.
	A0A1R1J370_9BUR_Burkholderia_ubonensis
	A0A103QRA6_9BUR_Burkholderia_ubonensis
	A0A105LP44_9BUR_Burkholderia_ubonensis
	A0A117XGX5_9BUR_Burkholderia_ubonensis
	A0A1B4I846_BURL_Burkholderia_lata
	A0A108CII6_9BUR_Burkholderia_ubonensis
	A0A0P0R6Q9_9BUR_Paraburkholderia_caribensis
	A0A102HMB8_9BUR_Burkholderia_ubonensis
	A0A1S6HQ67_9GAM_Shewanella_psychrophila
	A0A0Q6F2M1_9RHI_Aurantimonas_sp.
	A0A1D2XJ98_9VIB_Vibrio_crassostreae
	B7VL99_VIBSL_Vibrio_splendidus
	A0A1E5E8K5_9VIB_Vibrio_tasmaniensis
	A0A1C3IMK2_9VIB_Vibrio_atlanticus
	A0A0T7DGJ7_9VIB_Vibrio_crassostreae
	A0A1R3FMN0_9VIB_Vibrio_sp.
	A0A0L1LE51_9VIB_Vibrio_lentus
	A0A0T7BPK0_9CYA_Calothrix_sp.
	A0A1G7NME3_9BAC_Terriglobus_roseus
	A0A0U5JFD1_9GAM_Thiocapsa_sp.
	A0A136K0B2_9BAC_Acidobacteria_bacterium
	A0A1D2UEV2_9BAC_Granulicella_sp.
	A0A0D6QI96_9DEL_Anaeromyxobacter_sp.
	A0A1J1LAU0_PLAR_Planktothrix_rubescens
	K9RK49_9CYAN_Rivularia_sp.
	A0A011TY35_9RHI_Aquamicrobium_defluvii
	A0A1S1YSZ1_9BAC_Flammeovirga_pacifica
	A0A061MKH8_AGRR_Rhizobium_rhizogenes
	A0A1E4YB06_9RHI_Rhizobium_sp.
	A0A1C3WIY2_9RHI_Rhizobium_miluonense
	N6V9M9_9RHIZ_Rhizobium_freirei
	A0A1B1FZW4_9BAC_Flammeovirga_sp.
	J2KY95_9RHIZ_Rhizobium_sp.
	A0A154I7K4_RHIL_Rhizobium_leguminosarum
	I9XER2_RHILT_Rhizobium_leguminosarum
	W0IFD0_RHILT_Rhizobium_leguminosarum
	C6ART4_RHILS_Rhizobium_leguminosarum
	A0A179BX28_RHIL_Rhizobium_leguminosarum
	A0A1M5YBM0_9GAM_Ferrimonas_marina
	D5ER88_CORAD_Coraliomargarita_akajimensis
	A0A1M6LFH5_9BUR_Paraburkholderia_terricola
	K0DS12_9BURK_Burkholderia_phenoliruptrix
	E1TCN2_BURSG_Burkholderia_sp.
	A0A1N6GU38_9BUR_Burkholderia_sp.
	Q13SW9_BURXL_Burkholderia_xenovorans
	A0A0C2C0C5_9BUR_Burkholderia_sp.
	A0A069NWT4_9BUR_Burkholderia_grimmiae
	B2T7D0_BURPP_Burkholderia_phytofirmans
	A0A158CT64_9BUR_Burkholderia_arationis
	A0A177PZK3_9BAC_bacterium_SCGC
	A0A0B1R600_9ENT_Pantoea_rodasii
	A0A0N1LGI7_9SPH_Blastomonas_sp.
	Q1ZSG1_PHOAS_Photobacterium_angustum
	A0A1M5ADQ3_9RHI_Kaistia_soli
	A0A1L9P2Q5_9RHO_Planktotalea_frisia
	A0A125SGB1_9BUR_Burkholderia_sp.
	A0A158F7Y4_9BUR_Paraburkholderia_sordidicola
	A0A158HGT1_9BUR_Paraburkholderia_sordidicola
	A0A158JR14_9BUR_Paraburkholderia_udeis
	A0A125SG09_9BUR_Burkholderia_sp.
	A0A0X3YCZ8_9GAM_Rheinheimera_sp.
	A0A060VGB4_KLEP_Klebsiella_pneumoniae
	A0A161YT41_9ACT_Dietzia_maris
	A0A158ELL0_9BUR_Burkholderia_arationis
	K9WI66_9CYAN_Microcoleus_sp.
	A0A099WFL6_9LIS_Listeria_booriae
	W7DJW9_9LIST_Listeria_riparia
	W7BJC3_9LIST_Listeria_grandensis
	A0A099WJ51_9LIS_Listeriaceae_bacterium
	A0A1H2ZV26_9RHO_Ruegeria_mobilis
	A0A1E3ZEP6_9BOR_Bordetella_sp.
	A0A0U4IBY3_SERF_Serratia_fonticola
	U2NHN7_SERFO_Serratia_fonticola
	A0A0F7D249_SERF_Serratia_fonticola
	A0A1C7WCB5_9GAM_Serratia_sp.
	A0A1Q5VCH0_SERF_Serratia_fonticola
	S0ADN5_SERPL_Serratia_plymuthica
	A0A170SVC7_KLEO_Klebsiella_oxytoca
	A0A1N7W769_SERM_Serratia_marcescens
	A0A084A3L8_9ENT_Serratia_sp.
	A0A142M1S5_AMIA_Aminobacter_aminovorans
	T0G003_9SPHN_Sphingobium_baderi
	A0A1L3EWT9_9GAM_Luteibacter_rhizovicinus
	A0A0H0ZZP1_9RHI_Mesorhizobium_sp.
	A0A0J6HIR5_9PSE_Pseudomonas_lini
	J2VZ87_9PSED_Pseudomonas_sp.
	A0A0M3CXS9_PSEP_Pseudomonas_putida
	J3DC33_9PSED_Pseudomonas_sp.
	A0A1B5F9F8_9PSE_Pseudomonas_sp.
	A0A0A1YWA4_PSEF_Pseudomonas_fluorescens
	U1V230_PSEFL_Pseudomonas_fluorescens
	A0A1H3N280_9PSE_Pseudomonas_salomonii
	A0A0H5AW36_9PSE_Pseudomonas_trivialis
	V9R264_9PSED_Pseudomonas_sp.
	A0A1C1VZD4_9PSE_Pseudomonas_sp.
	A0A1T2ZQ62_PSEF_Pseudomonas_fluorescens
	A0A1H0NLH1_9PSE_Pseudomonas_extremorientalis
	A0A1S1V023_9PSE_Pseudomonas_sp.
	I4L8J5_9PSED_Pseudomonas_synxantha
	A0A0Q8DFG0_9PSE_Pseudomonas_sp.
	A0A1G3EXP8_9GAM_Pseudomonadales_bacterium
	A0A0R3C9Z4_9PSE_Pseudomonas_sp.
	A0A0Q8Z6H3_9PSE_Pseudomonas_sp.
	A0A0D9AAA0_9PSE_Pseudomonas_sp.
	A0A059L4Y2_9PSE_Pseudomonas_mandelii
	A0A0P6RUT7_9PSE_Pseudomonas_sp.
	J3DZ76_9PSED_Pseudomonas_sp.
	A0A1G6EKP2_PSEP_Pseudomonas_putida
	K0X044_PSEFL_Pseudomonas_fluorescens
	Q4KGG6_PSEF5_Pseudomonas_fluorescens
	A0A1H0IH87_9PSE_Pseudomonas_arsenicoxydans
	A0A1S8GZF2_9PSE_Pseudomonas_sp.
	A0A0K1QNF7_PSEF_Pseudomonas_fluorescens
	J3H2L6_9PSED_Pseudomonas_sp.
	J2U2D1_9PSED_Pseudomonas_sp.
	A0A1P8EYK2_9PSE_Pseudomonas_frederiksbergensis
	A0A0C2RKP6_9PSE_Pseudomonas_sp.
	S6J0X4_9PSED_Pseudomonas_sp.
	A0A0D6BEI2_9PSE_Pseudomonas_sp.
	AQPZ_PSEPK_Pseudomonas_putida
	A0A1L5PZ74_9PSE_Pseudomonas_sp.
	V9V0M3_9PSED_Pseudomonas_monteilii
	J3HE80_9PSED_Pseudomonas_sp.
	J3AZJ6_9PSED_Pseudomonas_sp.
	A0A1H0SGD4_9PSE_Pseudomonas_reinekei
	A0A0Q6ZYP9_9PSE_Pseudomonas_sp.
	W8PG06_9PSED_Pseudomonas_brassicacearum
	A0YP36_LYNSP_Lyngbya_sp.
	A0A0M0SS06_9CYA_Hapalosiphon_sp.
	A0A0N7I820_AZOB_Azospirillum_brasilense
	A0A1A6XT57_STEM_Stenotrophomonas_maltophilia
	A0A1I6JUH2_STEM_Stenotrophomonas_maltophilia
	A0A0U5DKT7_STEM_Stenotrophomonas_maltophilia
	A0A1S2B4Y5_STEM_Stenotrophomonas_maltophilia
	A0A0M1EC01_STEM_Stenotrophomonas_maltophilia
	A0A0R0BUY9_STEM_Stenotrophomonas_maltophilia
	A0A0K2IYT1_STEM_Stenotrophomonas_maltophilia
	B8L6J7_9GAMM_Stenotrophomonas_sp.
	A0A0J8Q6Q1_STEM_Stenotrophomonas_maltophilia
	A0A1A6XNB3_STEM_Stenotrophomonas_maltophilia
	A0A031H5G6_9GAM_Stenotrophomonas_sp.
	A0A0U5IKZ3_STEM_Stenotrophomonas_maltophilia
	A0A0M1EM58_STEM_Stenotrophomonas_maltophilia
	A0A165IAP9_STEM_Stenotrophomonas_maltophilia
	J7VCP9_STEMA_Stenotrophomonas_maltophilia
	A0A0U5HUD8_STEM_Stenotrophomonas_maltophilia
	A0A0R0B156_STEM_Stenotrophomonas_maltophilia
	A0A0M0P2T6_STEM_Stenotrophomonas_maltophilia
	A0A0K2Z933_STEM_Stenotrophomonas_maltophilia
	A0A0D1LSR2_PSEP_Pseudomonas_putida
	A0A0A7PQ17_PSEP_Pseudomonas_putida
	A0A179QTB9_PSEP_Pseudomonas_putida
	A0A166KXZ3_PSEP_Pseudomonas_putida
	A0A1L7NH41_PSEP_Pseudomonas_putida
	I7BVA1_PSEPU_Pseudomonas_putida
	U2UER0_PSEPU_Pseudomonas_putida
	B0KPY1_PSEPG_Pseudomonas_putida
	A0A1B2F8G1_PSEP_Pseudomonas_putida
	A0A0M2UIQ0_PSEP_Pseudomonas_putida
	A0A0C1KCK5_9PSE_Pseudomonas_sp.
	A0A0P7D828_PSEP_Pseudomonas_putida
	A0A0S7C5W4_9BAC_Lentimicrobium_saccharophilum
	A0A060DIG5_AZOB_Azospirillum_brasilense
	A0A0W1F8U1_9SPH_Sphingopyxis_sp.
	A0A0D5ITM4_9BUR_Burkholderia_dolosa
	D4ZGS5_SHEVD_Shewanella_violacea
	A0A0J6BDY8_9SYN_Synechococcus_sp.
	G8LGX4_ENTCL_Enterobacter_cloacae
	A0A0P1I468_9RHO_Ruegeria_sp.
	A0A126S7R2_PSEP_Pseudomonas_putida
	A0A0L6FPN5_9PSE_Pseudomonas_sp.
	Q6LSM0_PHOPR_Photobacterium_profundum
	A0A1R1YXJ1_9SPH_Sphingomonas_sp.
	A0A0Q8XZ52_9BUR_Achromobacter_sp.
	A0A0J6G9A0_9PSE_Pseudomonas_deceptionensis
	Q1YQF3_9GAMM_Gamma_proteobacterium
	I9W1C1_9RALS_Ralstonia_sp.
	A0A0J6GNA9_PSET_Pseudomonas_taetrolens
	A0A0Q8EZH1_9GAM_Pseudoxanthomonas_sp.
	A0A095B4F0_9SPH_Sphingopyxis_sp.
	A0A1Q3UTU7_9SPH_Sphingopyxis_sp.
	A0A142VZ03_9SPH_Sphingopyxis_terrae
	A0A1P8X3B7_9SPH_Sphingopyxis_sp.
	A0A1L6JGH0_9SPH_Sphingomonas_sp.
	A5V285_SPHWW_Sphingomonas_wittichii
	C1D2G5_DEIDV_Deinococcus_deserti
	A0A0X3TYN4_9RHO_Ruegeria_sp.
	A0A196MUU6_9SPH_Sphingobium_sp.
	A2WE20_9BURK_Burkholderia_dolosa
	A0A1M2ZZP2_9SPH_Sphingomonas_sp.
	A0A1E4JG15_9SPH_Sphingomonas_sp.
	A0A087N9V8_9SPH_Sphingobium_sp.
	J2W892_9SPHN_Sphingobium_sp.
	A0A143PKK9_9BAC_Acidobacteria_bacterium
	A0A0Q5I4Y1_9MIC_Arthrobacter_sp.
	A0A0D6I0Z9_ALCX_Alcaligenes_xylosoxydans
	A0A162X587_9BUR_Achromobacter_sp.
	J4P9N8_9BURK_Achromobacter_piechaudii
	E3HSK0_ACHXA_Achromobacter_xylosoxidans
	Bacteria_Proteobacteria_Gammaproteobacteria_Pseudomonadales_Pseudomonadaceae_Pseudomonas_Pseudomonas_aeruginosagroup_Pseudomonas_aeruginosa_AQPZ_PSEAE_Aquaporin_Z
	Bacteria_Terrabacteriagroup_Cyanobacteria_Melainabacteriagroup_Cyanobacteria_Synechococcales_Merismopediaceae_Synechocystis_Synechocystis_sp._AQPZ_SYNY3_Aquaporin_Z
	Bacteria_Proteobacteria_Betaproteobacteria_Burkholderiales_Burkholderiaceae_Burkholderia_pseudomalleigroup_Burkholderia_pseudomallei_Q63PQ9_BURPS_Aquaporin_Z
	Bacteria_Terrabacteriagroup_Firmicutes_Bacilli_Lactobacillales_Streptococcaceae_Streptococcus_Streptococcus_pneumoniae_Q8DNP7_STRR6_Aquaporin_Zwater_channel_protein
Bacteria_GLPF_S11	A0A022LCY4_9MIC_Microbacterium_sp.
	W7Z9T3_9BACI_Bacillus_sp.
	Q5WCJ4_BACSK_Bacillus_clausii
	A0A060M1V6_9BAC_Bacillus_lehensis
	A0A1Q5PL92_9ACT_Actinomyces_marimammalium
	A0A011RNN0_9LAC_Alkalibacterium_sp.
	A0A172US86_9MYC_Mycobacterium_sp.
	A0A0N8X207_CLOP_Clostridium_perfringens
	A0A1T4R781_9FIR_Selenihalanaerobacter_shriftii
	I3Z4W8_BELBD_Belliella_baltica
	K1ZWM1_9BACT_Uncultured_bacterium
	A0A0Q5KD41_9MIC_Curtobacterium_sp.
	U5BW82_9BACT_Rhodonellum_psychrophilum
	U3P6U3_LEIXC_Leifsonia_xyli
	A0A0R1ISJ4_9LAC_Lactobacillus_farciminis
	A0A0R1LDR0_9LAC_Lactobacillus_futsaii
	A0A0F7PWS4_9LAC_Lactobacillus_salivarius
	V6DLV6_9LACO_Lactobacillus_salivarius
	A0A139QCY9_STRM_Streptococcus_mitis
	V8I507_STRMT_Streptococcus_mitis
	A0A0F2DGH5_STRM_Streptococcus_mitis
	A0A1F0BIJ8_9STR_Streptococcus_sp.
	E1LT26_STRMT_Streptococcus_mitis
	A0A0F2E0F0_STRM_Streptococcus_mitis
	B1ICR6_STRPI_Streptococcus_pneumoniae
	A5LKW5_STRPN_Streptococcus_pneumoniae
	G6JBR0_STRPN_Streptococcus_pneumoniae
	A0A1S9Z9B1_9STR_Streptococcus_pseudopneumoniae
	A0A0E2P6B1_9STR_Streptococcus_pseudopneumoniae
	A0A181ZDP2_9MIC_Curtobacterium_sp.
	A0A1S2HCU9_9MIC_Curtobacterium_sp.
	G5KCM1_9STRE_Streptococcus_urinalis
	I7MYT8_STRCB_Streptococcus_canis
	S8H5K8_STRAG_Streptococcus_agalactiae
	Q8E1S8_STRA5_Streptococcus_agalactiae
	J7M8H1_STRP1_Streptococcus_pyogenes
	A0A0G2UWU6_STRP_Streptococcus_pyogenes
	A0A1Q8TJR8_STRP__
	Q99YI9_STRP1_Streptococcus_pyogenes
	M4YZG2_STREQ_Streptococcus_dysgalactiae
	A0A0E1ELJ5_STRP_Streptococcus_pyogenes
	A0A0R1TJZ6_9LAC_Lactobacillus_equi
	A0A0F2T767_9ACT_Streptomyces_rubellomurinus
	A0A0D5CIT9_9MIC_Clavibacter_michiganensis
	A5CS22_CLAM3_Clavibacter_michiganensis
	A0A1H2JHC2_9ACT_Jiangella_alkaliphila
	A0A1H2B126_9ACT_Jiangella_sp.
	A0A1H1QNW4_9MIC_Microterricola_viridarii
	A0A1H1UUY1_9MIC_Microterricola_viridarii
	F9MRA2_9FIRM_Megasphaera_sp.
	A0A134CDT6_9FIR_Veillonellaceae_bacterium
	A0A094XY68_LACS_Lactobacillus_sakei
	Q38XX4_LACSS_Lactobacillus_sakei
	A0A0R1S3Y6_9LAC_Lactobacillus_fuchuensis
	A0A0R2HJ83_PEDP_Pediococcus_pentosaceus
	A0A163Q164_9CEL_Oerskovia_enterophila
	A0A164RE11_9MIC_Cellulosimicrobium_sp.
	A0A1G7P2T9_CELC_Cellulosimicrobium_cellulans
	R3TN45_9ENTE_Enterococcus_phoeniculicola
	A0A161YFJ1_9CEL_Oerskovia_enterophila
	W7CVU3_9LIST_Brochothrix_campestris
	A0A1L8TPY5_9ENT_Enterococcus_hermanniensis
	R2SWP7_9ENTE_Enterococcus_moraviensis
	A0A0S3KB95_9ENT_Enterococcus_silesiacus
	A0A1E5H4I2_9ENT_Enterococcus_plantarum
	R2S5X2_9ENTE_Enterococcus_asini
	A0A1L4BVX7_9LAC_Marinilactibacillus_sp.
	A0A011QX67_9LAC_Alkalibacterium_sp.
	F1Z2V3_9STRE_Streptococcus_parauberis
	A0A061LUH4_9MIC_Leucobacter_sp.
	A0A1Q9VWA8_9MIC_Cellulosimicrobium_sp.
	A0A021VSV7_9CEL_Actinotalea_ferrariae
	J3JQ52_STRRT_Streptococcus_ratti
	A0A0E2EM12_STRM_Streptococcus_mutans
	A0A1L7LLB9_9STR_Streptococcus_troglodytae
	A0A1G9NTN9_STRE_Streptococcus_equinus
	G8PCP3_PEDCP_Pediococcus_claussenii
	A0A0R1M776_9LAC_Lactobacillus_oeni
	A0A0R1Q4X2_9LAC_Lactobacillus_uvarum
	A0A0R1M3T0_9LAC_Lactobacillus_capillatus
	A0A0E2PLK0_9STR_Streptococcus_pseudopneumoniae
	D9TSY1_THETC_Thermoanaerobacterium_thermosaccharolyticum
	A0A1Q8E9J4_9STR_Streptococcus_cuniculi
	A0A0R1PV96_9LAC_Lactobacillus_uvarum
	K5D0K6_LEPME_Leptospira_meyeri
	B0SJV8_LEPBP_Leptospira_biflexa
	A0A1Q5Q174_9ACT_Actinomyces_nasicola
	A0A099SEN7_9CLO_Clostridium_sp.
	A0A064ALJ9_9FUS_Fusobacterium_necrophorum
	A0A162IMM6_9FUS_Fusobacterium_necrophorum
	J5TPU3_9FUSO_Fusobacterium_necrophorum
	C3WFA4_FUSMR_Fusobacterium_mortiferum
	Q1AX47_RUBXD_Rubrobacter_xylanophilus
	R0EP00_PEDAC_Pediococcus_acidilactici
	A0A1B1SB37_9POR_Parabacteroides_sp.
	R0EQ91_PEDAC_Pediococcus_acidilactici
	A0A0R2H7S8_PEDP_Pediococcus_pentosaceus
	J1F5B0_9LACO_Lactobacillus_mali
	A0A0R1MFB6_9LAC_Lactobacillus_hordei
	J1HNI4_9ACTO_Actinomyces_georgiae
	A0A1D8B297_9ACT_Actinomyces_hongkongensis
	R4STN0_AMYOR_Amycolatopsis_orientalis
	A0A1M3EJI4_9CEL_Cellulomonas_sp.
	V9W4G0_9BACL_Paenibacillus_larvae
	C5QRP8_STAEP_Staphylococcus_epidermidis
	A0A1S2DAC0_9GAM_Salinicola_sp.
	E3H9G1_ILYPC_Ilyobacter_polytropus
	A0A0F0GCU4_NOCA_Lechevalieria_aerocolonigenes
	A0A0R2LFT5_9LAC_Lactobacillus_pobuzihii
	M6GDI8_LEPIR_Leptospira_interrogans
	A0A1N6TWT8_LEPI_Leptospira_interrogans
	A0A0C5X0M2_LEPI_Leptospira_interrogans
	A0A098N0J7_LEPI_Leptospira_interrogans
	Bacteria_Spirochaetes_Spirochaetia_Leptospirales_Leptospiraceae_Leptospira_Leptospira_interrogans_Q8F0N7_LEPIN_Glycerol_uptake_facilitator_protein
	A0A0F6HEN8_LEPI_Leptospira_interrogans
	A0A150FLP8_9LEP_Leptospira_sp.
	M6ITL0_9LEPT_Leptospira_kirschneri
	A0A0H4KC73_9BAC_Bacillus_endophyticus
	A0A161PEP2_9BAC_Bacillus_endophyticus
	A0A1H1MM73_9MIC_Brevibacterium_sandarakinum
	K9ADR4_9MICO_Brevibacterium_casei
	A0A0R1XJ18_9LAC_Lactobacillus_acidipiscis
	A0A0B0DAU7_9MIC_Kocuria_marina
	A0A1A0JKG5_9MIC_Kocuria_sp.
	A0A086D4N5_9GAM_Gammaproteobacteria_bacterium
	C7HS21_9FIRM_Anaerococcus_vaginalis
	E3H647_ILYPC_Ilyobacter_polytropus
	E3H8W5_ILYPC_Ilyobacter_polytropus
	E3HAA8_ILYPC_Ilyobacter_polytropus
	A0A1S1NXH8_9GAM_Kushneria_sp.
	B2IE08_BEII9_Beijerinckia_indica
	A0A0R1JVA0_9LAC_Lactobacillus_alimentarius
	A0A0R1KJ82_9LAC_Lactobacillus_paralimentarius
	A0A1N7ISW5_9BAC_Salimicrobium_flavidum
	A0A1E8GG83_9STR_Streptococcus_sp.
	A0A1S1ZP87_9STR_Streptococcus_parauberis
	R9CFS1_9CLOT_Clostridium_sartagoforme
	A0A0R1U0T5_9LAC_Lactobacillus_pantheris
	K5DPU8_RHOBT_Rhodopirellula_baltica
	L7CC26_RHOBT_Rhodopirellula_baltica
	A0A1F1IVV2_9MIC_Rothia_sp.
	E3H2N6_ROTDC_Rothia_dentocariosa
	A0A0R1QU96_9LAC_Lactobacillus_mindensis
	A0A0H4QL64_9LAC_Lactobacillus_ginsenosidimutans
	A0A1P8Q277_9LAC_Lactobacillus_sp.
	A0A0K2LEF2_9LAC_Lactobacillus_heilongjiangensis
	A0A0R1KG60_9LAC_Lactobacillus_paralimentarius
	A0A0R1KFJ4_9LAC_Lactobacillus_alimentarius
	F4KTC3_9SPHI_Haliscomenobacter_hydrossis
	A0A1H4PHX3_9FLA_Maribacter_dokdonensis
	A0A1I9XNA9_9FLA_Maribacter_sp.
	A0A0F9VMJ2_9ZZZ_marine_sediment
	A0A1N7MT62_9FLA_Zobellia_uliginosa
	G0LCN8_ZOBGA_Zobellia_galactanivorans
	A0A133SHA2_9FIR_Megasphaera_sp.
	Bacteria_Fusobacteria_Fusobacteriia_Fusobacteriales_Fusobacteriaceae_Fusobacterium_Fusobacterium_nucleatum_Q8RI00_FUSNN_Glycerol_uptake_facilitator_protein
	A0A0C2G902_9ACT_Streptomonospora_alba
	U5P8A8_9STRE_Streptococcus_sp.
	A0A127TS67_9STR_Streptococcus_sp.
	K8MYV0_9STRE_Streptococcus_sp.
	A0A170XZ41_9ACT_Streptomyces_sp.
	A0A162GSC8_9MIC_Rathayibacter_tanaceti
	A0A1H1MU87_9ACT_Actinomyces_meyeri
	K0Z4N3_9ACTO_Actinomyces_turicensis
	A0A061P6R5_9BAC_Geomicrobium_sp.
	A0A0K8QV28_9BAC_Bacteroidales_bacterium
	A0A0Q5JUE3_9MIC_Microbacterium_sp.
	A0A061N7D5_9BAC_Geomicrobium_sp.
	A0A133LUV2_9FIR_Anaerococcus_hydrogenalis
	A0A087QC32_LACG_Lactobacillus_gasseri
	U1FSI6_9ACTO_Propionibacterium_granulosum
	K6XGK8_9MICO_Kineosphaera_limosa
	C7GAP7_9FIRM_Roseburia_intestinalis
	W1WAS2_9ZZZZ_human_gut
	R7ABP6_9CLOT_Clostridium_sp.
	D4CHH7_9CLOT_Clostridium_sp.
	B6FS08_9CLOT_Clostridium_nexile
	A0A1J0GGF9_9CLO_Clostridium_estertheticum
	M6D5B8_9LEPT_Leptospira_alstoni
	M6G2Z3_9LEPT_Leptospira_weilii
	M6AIM3_9LEPT_Leptospira_sp.
	J2YXJ0_9ACTN_Atopobium_sp.
	A0A1D2KWI3_BROT_Brochothrix_thermosphacta
	A0A1D2L2S0_BROT_Brochothrix_thermosphacta
	A0A1D2KFV5_BROT_Brochothrix_thermosphacta
	A0A1M6RS32_MEGE_Megasphaera_elsdenii
	G0VN33_MEGEL_Megasphaera_elsdenii
	M6Y8Z8_9LEPT_Leptospira_noguchii
	M6W1V3_LEPIR_Leptospira_interrogans
	A0A0R1K5S1_9LAC_Lactobacillus_nodensis
	A0A1M6A484_9BAC_Tangfeifania_diversioriginum
	A0A098R8U3_9LAC_Lactobacillus_paraplantarum
	G0M3L5_LACPE_Lactobacillus_pentosus
	A0A1S7GUB5_LACP_Lactobacillus_plantarum
	D0RUX4_9STRE_Streptococcus_sp.
	A0A1E9E3U9_9STR_Streptococcus_sp.
	A0A1F2GCD0_9STR_Streptococcus_sp.
	F3SFT4_STRSA_Streptococcus_sanguinis
	F0IWR6_STRSA_Streptococcus_sanguinis
	E8JT56_STRCR_Streptococcus_cristatus
	F2C4J1_STRSA_Streptococcus_sanguinis
	F9PDU4_9STRE_Streptococcus_infantis
	A0A1E9ABW7_9STR_Streptococcus_sp.
	A0A081PMX7_STRM_Streptococcus_mitis
	A0A139R943_STRM_Streptococcus_mitis
	A0A139Q2H8_STRM_Streptococcus_mitis
	A0A0B7LLU5_STRE_Streptococcus_pneumoniae
	S7YS91_STRMT_Streptococcus_mitis
	A0A081QLL0_STRM_Streptococcus_mitis
	A0A081PS14_STRM_Streptococcus_mitis
	A0A081PZ58_STRM_Streptococcus_mitis
	A0A1S9ZB78_9STR_Streptococcus_pseudopneumoniae
	A0A139Q0T8_STRM_Streptococcus_mitis
	GLPF_STRPN_Streptococcus_pneumoniae
	K9H1Z5_9PROT_Caenispirillum_salinarum
	B0REA4_CLAMS_Clavibacter_michiganensis
	B1I9Z4_STRPI_Streptococcus_pneumoniae
	A0A0U0DPG9_STRE_Streptococcus_pneumoniae
	A7Z2U2_BACA2_Bacillus_amyloliquefaciens
	A4VUA1_STRSY_Streptococcus_suis
	A0A0R1HI78_9LAC_Lactobacillus_algidus
	A0A022N605_ENTM_Enterococcus_mundtii
	W1KBZ9_9ENTE_Enterococcus_durans
	A0A0P6W3Q5_9BAC_Bacillus_vietnamensis
	B9EBI7_MACCJ_Macrococcus_caseolyticus
	A0A1J3ZX67_9STA_Staphylococcus_sp.
	A0A1Q9MK19_STAE_Staphylococcus_epidermidis
	A0A1F1BXR6_9STA_Staphylococcus_sp.
	A0A0R1LBP0_9LAC_Lactobacillus_futsaii
	A0A0R1ISY4_9LAC_Lactobacillus_farciminis
	A0A1M7CRW9_9FLA_Chishuiella_changwenlii
	A0A081Q8I4_STRM_Streptococcus_mitis
	F0EPJ9_ENTCA_Enterococcus_casseliflavus
	A0A0B5ALQ3_9BAC_Jeotgalibacillus_sp.
	A0A1S1XSV3_STRI_Streptococcus_iniae
	A0A0A6S4W7_STRU_Streptococcus_uberis
	A0A0E2U970_9STR_Streptococcus_parauberis
	F1YXG1_9STRE_Streptococcus_parauberis
	M3G7U5_9LEPT_Leptospira_weilii
	A0A0R1MU48_9LAC_Lactobacillus_hordei
	J0L5V8_9LACO_Lactobacillus_mali
	A0A1M2ZTA6_9SPH_Sphingomonas_sp.
	A0A1F8RIS2_9CHL_Chloroflexi_bacterium
	E6WA34_PANSA_Pantoea_sp.
	A0A0D6XPJ5_9STA_Staphylococcus_microti
	A0A0S2EYI4_9STA_Staphylococcus_agnetis
	A0A085UI06_9STA_Staphylococcus_agnetis
	A0A0A8HTQ0_STAH_Staphylococcus_hyicus
	A0A069F3V6_STAC_Staphylococcus_chromogenes
	A0A191WFU3_9MIC_Agromyces_sp.
	A0A0B2AB55_9MIC_Microbacterium_mangrovi
	A0A1H2LAE9_9ACT_Arcanobacterium_phocae
	A0A0H5D589_9PSE_Alloactinosynnema_sp.
	A0A031IL14_9BAC_Exiguobacterium_sp.
	A0A1C3Z0C0_9LAC_Lactobacillus_apis
	A0A142Y4J7_9PLA_Pirellula_sp.
	M7X9T2_9BACT_Mariniradius_saccharolyticus
	A0A1H5XV71_9BAC_Algoriphagus_boritolerans
	H2BT00_9FLAO_Gillisia_limnaea
	A0A162QJ15_9BAC_Flavihumibacter_sp.
	A0A0B5X448_BACC_Bacillus_coagulans
	A0A1F3NDB5_9BAC_Bacteroidetes_bacterium
	A0A076GMX2_ENTF_Enterococcus_faecium
	A0A0M1X844_ENTF_Enterococcus_faecium
	A0A0R1LYH9_9LAC_Lactobacillus_capillatus
	A0A0R1RQF6_9LAC_Lactobacillus_fuchuensis
	R2SJ95_9ENTE_Enterococcus_villorum
	A0A0H4PBC9_9BAC_Cyclobacterium_amurskyense
	A0A1F2KVB4_9STA_Staphylococcus_sp.
	A0A0D1HHN6_STAA_Staphylococcus_aureus
	E4TR79_MARTH_Marivirga_tractuosa
	A0A178M6J3_9CHL_Chloroflexus_sp.
	A0A1Q7I4T8_9BAC_Candidatus_Rokubacteria
	A0A1Q7LU85_9BAC_Gemmatimonadetes_bacterium
	A0A1Q6ZX66_9BAC_Gemmatimonadetes_bacterium
	A0A1F1DVQ8_9LAC_Aerococcus_sp.
	A0A1S1BPU1_9LAC_Aerococcus_sp.
	M2AFA5_9PLAN_Rhodopirellula_europaea
	M5SBU6_9PLAN_Rhodopirellula_europaea
	A0A0Q9FMT8_9BAC_Bacillus_sp.
	A0A0Q9UZK4_9BAC_Bacillus_sp.
	D5DYU5_BACMQ_Bacillus_megaterium
	A0A0Q9I2Q3_9BAC_Bacillus_sp.
	G2FZ31_9FIRM_Desulfosporosinus_sp.
	A0A1T5J520_9MIC_Krasilnikoviella_flava
	A0A0G9LEZ1_CLOB_Clostridium_beijerinckii
	A0A1Q3LFA8_9MIC_Microbacterium_sp.
	A0A1P8Q5X0_9LAC_Lactobacillus_sp.
	A0A0R1KFP1_9LAC_Lactobacillus_nodensis
	A0A0K2LB90_9LAC_Lactobacillus_heilongjiangensis
	A0A0M2LLI4_9MIC_Leucobacter_sp.
	A0A0Q6E7D9_9MIC_Microbacterium_sp.
	A0A0Q4DUD5_9MIC_Microbacterium_sp.
	A0A1R3X3D0_9MIC_Microbacterium_sp.
	Bacteria_Synergistetes_Synergistia_Synergistales_Synergistaceae_Thermanaerovibrio_Thermanaerovibrio_acidaminovorans_D1B6Y7_THEAS_Major_intrinsic_protein
	H0UNI7_9BACT_Thermanaerovibrio_velox
	A0A1M3EN24_9CEL_Cellulomonas_sp.
	A0A1F0F809_9FIR_Anaerococcus_sp.
	A0A1E9DCU7_9FIR_Anaerococcus_sp.
	A0A133KGZ9_9FIR_Anaerococcus_tetradius
	A0A1H3HD37_9FIR_Lachnobacterium_bovis
	A0A0R1F3W2_LACC_Lactobacillus_casei
	A0A1J5QVF5_9ZZZ_mine_drainage
	A0A1F0TGE9_9MIC_Rothia_sp.
	A0A0D6DX97_9LAC_Lactococcus_piscium
	A0A0D0EQ96_9BAC_Bacillus_thermoamylovorans
	A0A1S9V8E6_BACC_Bacillus_cereus
	A0A109GB20_BACM_Bacillus_mycoides
	A9VI57_BACWK_Bacillus_weihenstephanensis
	R8CT82_BACCE_Bacillus_cereus
	A0A0D6SG04_BACM_Bacillus_mycoides
	J7WZT9_BACCE_Bacillus_cereus
	J8NHT1_BACCE_Bacillus_cereus
	J8S1Z6_BACCE_Bacillus_cereus
	A0A1K0AMH8_9BAC_Bacillus_sp.
	A0A076W1G8_BACM_Bacillus_mycoides
	C3BGX9_9BACI_Bacillus_pseudomycoides
	R8U3Y7_BACCE_Bacillus_cereus
	R8I5E6_BACCE_Bacillus_cereus
	C3FZQ9_BACTU_Bacillus_thuringiensis
	A0A1S8ZAR7_KLEP_Klebsiella_pneumoniae
	K0FJF0_BACTU_Bacillus_thuringiensis
	C2URR5_BACCE_Bacillus_cereus
	A0A0B5ZBK0_BACC_Bacillus_cereus
	A0A023P1L5_9BAC_Bacillus_bombysepticus
	A0A0J6LE63_9BAC_Bacillus_sp.
	A0A090YLU7_BACM_Bacillus_mycoides
	A0A0T8HUZ2_STRE_Streptococcus_pneumoniae
	A0A0B5R650_BACT_Bacillus_thuringiensis
	A0A1J9VKE4_9BAC_Bacillus_sp.
	A7GLY6_BACCN_Bacillus_cereus
	A0A176J8E9_9BAC_Bacillus_sp.
	A0A165YD44_9BAC_Aeribacillus_pallidus
	C2PBC7_BACCE_Bacillus_cereus
	A0A1J9U102_9BAC_Bacillus_sp.
	A0A0J5QSZ3_9BAC_Bacillus_pseudalcaliphilus
	A0A1S2LIW5_9BAC_Anaerobacillus_arseniciselenatis
	A0A160MDZ3_9BAC_Bacillus_oceanisediminis
	U6EZI7_CLOTA_Clostridium_tetani
	Q892U2_CLOTE_Clostridium_tetani
	A0A1R1EM76_9BAC_Paenibacillus_sp.
	W7LCQ8_BACFI_Bacillus_firmus
	A0A0M0XA57_9BAC_Bacillus_sp.
	W6TJQ1_9SPHI_Pedobacter_sp.
	G8TBJ4_NIAKG_Niastella_koreensis
	A0A094WMG5_BACA_Bacillus_alcalophilus
	V6T6B1_9BACI_Bacillus_sp.
	A0A099DIW7_9BAC_Exiguobacterium_mexicanum
	S3FLF9_9BACL_Exiguobacterium_sp.
	A0A1E1VSW3_9BAC_Paenibacillus_sp.
	A0A093BCL0_9PSE_Amycolatopsis_lurida
	A0A075V3P4_9PSE_Amycolatopsis_japonica
	M2ZB74_9PSEU_Amycolatopsis_decaplanina
	A0A1H9TDL1_9ACT_Streptomyces_qinglanensis
	A0A1E7K5Y5_9ACT_Streptomyces_qinglanensis
	G9PLC9_9ACTO_Actinomyces_sp.
	A0A1R1H8L0_ACTN_Actinomyces_naeslundii
	A0A1R1GZD4_ACTN_Actinomyces_naeslundii
[truncated: 4,511 more rows]

## Sheet: Table S6
	Taxonomic classification
AqpM
AqpM_WP_011170907.1_Methanococcus_maripaludis	Euryarchaeota	Methanococcales
AqpM_WP_012965863.1_Ferroglobus_placidus	Euryarchaeota	Archaeoglobales
AqpM_WP_011696315.1_Methanothrix_thermoacetophila	Euryarchaeota	Methanotrichales
AqpM_EHQ34940.1_Methanoplanus_limicola	Euryarchaeota	Methanomicrobiales
AqpM_WP_023844279.1_Methanolobus_tindarius	Euryarchaeota	Methanosarcinales
AqpM_WP_011307022.1_Methanosarcina_barkeri	Euryarchaeota	Methanosarcinales
AqpM_WP_012956169.1_Methanobrevibacter_ruminantium	Euryarchaeota	Methanobacteriales
Archaea_Euryarchaeota_Archaeoglobi_Archaeoglobales_Archaeoglobaceae_Archaeoglobus_Archaeoglobus_fulgidus@AQPM_ARCFU_Probable_aquaporin_AqpM	Euryarchaeota	Archaeoglobales
Archaea_Euryarchaeota_Methanomada-group_Methanobacteria_Methanobacteriales_Methanobacteriaceae_Methanothermobacter_Methanothermobacter_thermautotrophicus@AQPM_METTH_Aquaporin_AqpM	Euryarchaeota	Methanobacteriales
Archaea_Euryarchaeota_Stenosarchaeagroup_Methanomicrobia_Methanomicrobiales_Methanospirillaceae_Methanospirillum_Methanospirillum_hungatei_Q2FQL7_METHJ_MIP_family_channel_protein	Euryarchaeota	Methanomicrobiales
AqpN
AqpN_WP_012214872.1_Nitrosopumilus_maritimus	Nitrososphaerota	Nitrosopumilales
AqpN_WP_016939606.1_Nitrosopumilus	Nitrososphaerota	Nitrosopumilales
AqpN_WP_014964671.1_Candidatus_Nitrosopumilus_sediminis	Nitrososphaerota	Nitrosopumilales
AqpN_WP_007549899.1_Nitrosarchaeum_koreense	Nitrososphaerota	Nitrosopumilales
AqpN_WP_007401177.1_Candidatus_Nitrosarchaeum_limnium	Nitrososphaerota	Nitrosopumilales
AqpN_CDI05057.1_Candidatus_Nitrosotenuis_uzonensis	Nitrososphaerota
AqpN_WP_015021028.1_Candidatus_Nitrososphaera_gargensis	Nitrososphaerota	Nitrososphaerales
AqpN_WP_020248263.1_Marine_Group_I_thaumarchaeote_SCGC_AB-629-I23	Nitrososphaerota
AqpN_ABZ06902.1_uncultured_marine_crenarchaeote_HF4000_ANIW93H17	Nitrososphaerota	Nitrosopumilales
AqpN_WP_013482607.1 aquaporin [Cenarchaeum symbiosum]	Nitrososphaerota	Crenarchaeales
AqpZ
AqpZ_ENO12408.1_Thermoplasmatales_archaeon	Euryarchaeota	Thermoplasmatales
AqpZ_ABS54535.1_Methanoregula_boonei	Euryarchaeota	Methanomicrobiales
AqpZ_WP_010194415.1_Candidatus_Nitrosarchaeum_limnium	Nitrososphaerota	Nitrosopumilales
AqpZ_WP_013481461.1_Cenarchaeum_symbiosum	Nitrososphaerota	Nitrosopumilales
AqpZ_ABZ07323.1_uncultured_marine_crenarchaeote	Nitrososphaerota	Nitrosopumilales
AqpZ_WP_020248619.1_Marine_Group_I_thaumarchaeote_SCGC_AB-629-I23	Thaumarchaeota
AqpZ_WP_012214944.1_Nitrosopumilus_maritimus	Nitrososphaerota	Nitrosopumilales
AqpZ_WP_015019557.1_Candidatus_Nitrososphaera_gargensis	Nitrososphaerota	Nitrososphaerales
Archaea_TACK-group_Thaumarchaeota_Nitrosopumilales_Nitrosopumilaceae_Nitrosopumilus_Nitrosopumilus_maritimus@A9A244_NITMS_Major_intrinsic_protein	Nitrososphaerota	Nitrosopumilales
GlpF
GlpF_ELZ31998.1_Halorubrum_tebenquichense	Euryarchaeota	Haloferacales
GlpF_CDK40396.1_Halorubrum_sp.	Euryarchaeota	Haloferacales
GlpF_WP_015763463.1_Halomicrobium	Euryarchaeota	Halobacteriales

## Sheet: Table S7
Data subset (Figures)	Tree	logL	deltaL	bp-RELL	p-KH	p-SH	p-WKH	p-WSH	c-ELW	p-AU
Fig. 2a, S2	IQ-TREE	-111196	24.606	0.342	0.329	0.329	0.329	0.329	0.34	0.336
	RAxML	-111172	0	0.658	0.671	1	0.671	0.671	0.66	0.664
Fig. 2b, S3	IQ-TREE	-152297	42.253	0.294	0.293	0.293	0.293	0.293	0.294	0.28
	RAxML	-152254	0	0.706	0.707	1	0.707	0.707	0.706	0.72
Fig. 2c, S4	IQ-TREE	-101615	4.9133	0.433	0.428	0.428	0.428	0.428	0.432	0.425
	RAxML	-101610	0	0.567	0.572	1	0.572	0.572	0.568	0.575
Fig. 2d, S5	IQ-TREE	-84041.7	13.907	0.286	0.297	0.297	0.297	0.297	0.287	0.304
	RAxML	-84027.8	0	0.714	0.703	1	0.703	0.703	0.713	0.696
Fig. 2e, S6	IQ-TREE	-109485	23.907	0.29	0.283	0.283	0.283	0.283	0.291	0.281
	RAxML	-109461	0	0.71	0.717	1	0.717	0.717	0.709	0.719
Fig. 2f, S7	IQ-TREE	-107427	0	0.549	0.551	1	0.551	0.551	0.548	0.572
	RAxML	-107431	3.4199	0.451	0.449	0.449	0.449	0.449	0.452	0.428
Fig. 2g, S8	IQ-TREE	-159308	90.546	0.197	0.191	0.191	0.191	0.191	0.196	0.188
	RAxML	-159217	0	0.803	0.809	1	0.809	0.809	0.804	0.812
Fig. 2h, S9	IQ-TREE	-160301	90.147	0.138	0.14	0.14	0.14	0.14	0.138	0.141
	RAxML	-160211	0	0.862	0.86	1	0.86	0.86	0.862	0.859
Fig. 2i, S10	IQ-TREE	-358984	8.59	0.465	0.462	0.462	0.462	0.462	0.464	0.464
	RAxML	-358975	0	0.535	0.538	1	0.538	0.538	0.536	0.536
Fig. 2j, S11	IQ-TREE	-197792	238.05	0.015	0.0174	0.0174	0.0174	0.0174	0.015	0.0183
	RAxML	-197554	0	0.985	0.983	1	0.983	0.983	0.985	0.982

## Sheet: Table S8
Data subset (Figures)	Alignment	Tree	logL	deltaL	bp-RELL	p-KH	p-SH	p-WKH	p-WSH	c-ELW	p-AU
Fig. 2a, S2	Head	Head	-111851	0	0.611	0.615	1	0.615	0.615	0.611	0.62
	Head	Tail	-111868	17.54	0.389	0.385	0.385	0.385	0.385	0.389	0.38
	Tail	Head	-111705	21.676	0.373	0.367	0.367	0.367	0.367	0.373	0.365
	Tail	Tail	-111683	0	0.627	0.632	1	0.632	0.632	0.627	0.635
Fig. 2b, S3	Head	Head	-153330	0	0.696	0.701	1	0.701	0.701	0.696	0.694
	Head	Tail	-153376	46.245	0.304	0.299	0.299	0.299	0.299	0.304	0.306
	Tail	Head	-153411	67.784	0.209	0.214	0.214	0.214	0.214	0.21	0.211
	Tail	Tail	-153343	0	0.791	0.786	1	0.786	0.786	0.79	0.789
Fig. 2c, S4	Head	Head	-102058	0	0.635	0.633	1	0.633	0.633	0.634	0.643
	Head	Tail	-102071	12.778	0.365	0.367	0.367	0.367	0.367	0.366	0.357
	Tail	Head	-102257	19.208	0.307	0.303	0.303	0.303	0.303	0.307	0.294
	Tail	Tail	-102237	0	0.693	0.697	1	0.697	0.697	0.693	0.706
Fig. 2d, S5	Head	Head	-362976	0	0.969	0.968	1	0.968	0.968	0.969	0.972
	Head	Tail	-363135	158.83	0.0312	0.0316	0.0316	0.0316	0.0316	0.0313	0.0285
	Tail	Head	-363091	124.58	0.074	0.0757	0.0757	0.0757	0.0757	0.0744	0.0755
	Tail	Tail	-362966	0	0.926	0.924	1	0.924	0.924	0.926	0.924
Fig. 2e, S6	Head	Head	-109889	0	0.685	0.69	1	0.69	0.69	0.685	0.672
	Head	Tail	-109910	21.516	0.315	0.31	0.31	0.31	0.31	0.315	0.328
	Tail	Head	-109913	58.037	0.0885	0.0886	0.0886	0.0886	0.0886	0.0882	0.085
	Tail	Tail	-109855	0	0.911	0.911	1	0.911	0.911	0.912	0.915
Fig. 2f, S7	Head	Head	-108302	0	0.842	0.842	1	0.842	0.842	0.842	0.833
	Head	Tail	-108335	33.034	0.158	0.158	0.158	0.158	0.158	0.158	0.167
	Tail	Head	-108360	16.017	0.309	0.31	0.31	0.31	0.31	0.309	0.307
	Tail	Tail	-108344	0	0.691	0.69	1	0.69	0.69	0.691	0.693
Fig. 2g, S8	Head	Head	-159996	0	0.958	0.958	1	0.958	0.958	0.958	0.956
	Head	Tail	-160200	203.8	0.0416	0.042	0.042	0.042	0.042	0.0417	0.0444
	Tail	Head	-159980	0	0.932	0.931	1	0.931	0.931	0.932	0.931
	Tail	Tail	-160152	172.51	0.068	0.0691	0.0691	0.0691	0.0691	0.0681	0.069
Fig. 2h, S9	Head	Head	-161201	0	0.755	0.752	1	0.752	0.752	0.755	0.754
	Head	Tail	-161254	53.615	0.245	0.248	0.248	0.248	0.248	0.245	0.246
	Tail	Head	-161096	0	0.525	0.52	1	0.52	0.52	0.525	0.533
	Tail	Tail	-161099	3.0372	0.475	0.479	0.479	0.479	0.479	0.475	0.467
Fig. 2i, S10	Head	Head	-84373.8	0	0.612	0.619	1	0.619	0.619	0.611	0.613
	Head	Tail	-84383.2	9.4173	0.388	0.381	0.381	0.381	0.381	0.389	0.387
	Tail	Head	-84374.7	18.526	0.286	0.283	0.283	0.283	0.283	0.287	0.289
	Tail	Tail	-84356.1	0	0.714	0.717	1	0.717	0.717	0.713	0.711
Fig. 2j, S11	Head	Head	-198170	0	0.531	0.527	1	0.527	0.527	0.531	0.515
	Head	Tail	-198179	9.3226	0.469	0.472	0.472	0.472	0.472	0.469	0.485
	Tail	Head	-198325	24.065	0.427	0.43	0.43	0.43	0.43	0.427	0.427
	Tail	Tail	-198301	0	0.573	0.57	1	0.57	0.57	0.573	0.573
